# Supplementary material for: MicroRNA-resistant alleles of HOMEOBOX DOMAIN-2 modify inflorescence branching and increase grain protein content of wheat
Source: Sci Adv. 2022 May 11;8(19):eabn5907. doi: 10.1126/sciadv.abn5907 (PMC9094671; doi:10.1126/sciadv.abn5907)
Supplement: Supplementary file 2 — Data file S1 [file sciadv.abn5907_data_file_s1.zip]

Archive with 1 entries (1 files):
- sciadv.abn5907_data_file_s1.xlsx
