# Supplementary material for: MicroRNA-resistant alleles of HOMEOBOX DOMAIN-2 modify inflorescence branching and increase grain protein content of wheat
Source: Sci Adv. 2022 May 11;8(19):eabn5907. doi: 10.1126/sciadv.abn5907 (PMC9094671; doi:10.1126/sciadv.abn5907)
Supplement: Supplementary file 2 — Data file S1 [file sciadv.abn5907_data_file_s1.zip › sciadv.abn5907_data_file_s1.xlsx]

## Sheet: Up-regulated; ps1
Transcript ID	mean_tpm_WT	mean_se_WT	mean_tpm_ps1	mean_se_ps1
TraesCS1A02G041100.1	2.70351	0.166086	3.93456	0.100418
TraesCS1A02G059100.1	1.37767	0.241227	4.76725	0.80623
TraesCS1A02G085600.1	10.1224	0.168722	12.9938	0.326099
TraesCS1A02G159600.1	3.26075	0.289006	5.94046	0.538247
TraesCS1A02G189100.2	0.00906326	0.00906322	1.05656	0.161787
TraesCS1A02G259800.1	2.70902	0.141093	4.04711	0.347168
TraesCS1A02G276100.1	0.0957748	0.0957421	2.21335	0.308535
TraesCS1B02G003100.1	0.822091	0.11681	1.73224	0.186755
TraesCS1B02G008000.2	3.59603	0.386884	9.2305	0.904791
TraesCS1B02G015000LC.1	6.17334	0.701089	10.7853	1.061
TraesCS1B02G176000.1	1.91815	0.25735	3.26771	0.183994
TraesCS1B02G176000.2	1.62546	0.157887	3.14497	0.385209
TraesCS1B02G451700.1	1.55759	0.0333283	2.50679	0.170219
TraesCS1B02G477900.1	0.220584	0.0340231	0.841593	0.120794
TraesCS1D02G043900LC.1	1.05278	0.0400557	1.83969	0.125994
TraesCS1D02G060500.1	1.3006	0.22591	4.09441	0.77699
TraesCS1D02G086800.1	7.65099	0.3538	11.897	1.10103
TraesCS1D02G136600.1	20.755	2.07287	38.6825	1.11615
TraesCS1D02G155200.3	28.9405	2.22249	53.2152	1.76039
TraesCS1D02G157000.1	2.39193	0.210972	4.74604	0.273319
TraesCS1D02G206000.2	5.96821	0.200665	9.33959	0.808629
TraesCS1D02G266200.1	0.488414	0.0515312	1.85979	0.49711
TraesCS2A02G086000.1	0.302441	0.0617607	1.71296	0.458091
TraesCS2A02G094100.1	14.9675	1.19511	21.2476	1.54651
TraesCS2A02G099800.1	4.73183	0.248884	6.93762	0.372054
TraesCS2A02G121000.1	3.78705	0.154194	5.99059	0.122796
TraesCS2A02G123000.1	0.471058	0.0827508	1.26728	0.143343
TraesCS2A02G416300.1	3.34695	0.91143	11.1019	0.370404
TraesCS2A02G514800.2	48.1085	3.31081	65.2775	2.53426
TraesCS2A02G517100.2	0	0	0.637998	0.070714
TraesCS2B02G116900.1	0.567652	0.0338199	1.24864	0.109301
TraesCS2B02G118100.1	19.77	0.184267	26.4389	2.58021
TraesCS2B02G141900.2	2.04891	0.122862	2.86021	0.167352
TraesCS2B02G193000.1	0.782663	0.0928366	1.75904	0.163421
TraesCS2B02G293400.3	4.44608e-06	4.44526e-06	1.9249	0.81308
TraesCS2B02G473600.1	13.3258	0.805517	19.8751	1.43315
TraesCS2B02G482900.1	5.22813	0.646833	22.6957	4.55754
TraesCS2B02G542500.1	1.82068	0.180138	3.11199	0.259331
TraesCS2B02G545700.1	6.25153	0.182416	9.67208	0.540662
TraesCS2D02G012900.1	0.00808977	0.00808977	1.16612	0.218849
TraesCS2D02G052200.1	4.04362	0.161997	8.90793	1.23067
TraesCS2D02G092700.1	18.9941	1.4504	29.8678	1.00901
TraesCS2D02G131700.1	29.1321	0.26051	37.501	1.99021
TraesCS2D02G174500.1	1.45296	0.0984109	2.81833	0.25921
TraesCS2D02G219700.1	1.68581e-05	1.68581e-05	1.93332	0.879197
TraesCS2D02G326000LC.1	3.97299	0.199411	6.41538	0.331235
TraesCS2D02G526500.1	8.13461	0.661567	13.56	1.11049
TraesCS2D02G580800.1	5.6848	0.510105	8.48815	0.632773
TraesCS3A02G075000.2	0	0	0.863091	0.337119
TraesCS3A02G276500.1	0.887629	0.0234015	1.66576	0.12349
TraesCS3A02G305600.1	16.0051	0.975301	24.9215	2.95898
TraesCS3A02G308100.1	7.34936	0.0521446	9.76583	0.582593
TraesCS3A02G508700LC.1	0.0152898	0.0152898	1.78236	0.327797
TraesCS3B02G263100.1	0.769101	0.0221397	2.16618	0.514801
TraesCS3B02G277500.5	2.50848e-09	2.47066e-09	0.637194	0.43085
TraesCS3B02G403300.2	0	0	0.619435	0.123065
TraesCS3B02G452800.3	0	0	1.73259	0.405629
TraesCS3B02G496500.1	0.145946	0.0371555	1.21701	0.258323
TraesCS3B02G862000LC.1	0.370672	0.0617105	0.802561	0.0642316
TraesCS3D02G193800.15	0.0338667	0.0338667	0.746831	0.107951
TraesCS3D02G273900.3	8.9684e-06	8.9684e-06	1.0464	0.777171
TraesCS3D02G274000.1	1.0836	0.083169	2.34271	0.345436
TraesCS3D02G424200.1	0.438376	0.0237891	1.15557	0.1903
TraesCS3D02G427700.1	7.04462	0.393312	10.3239	1.05256
TraesCS3D02G453400LC.1	645.692	10.4125	1292.43	32.8487
TraesCS3D02G493700.1	2.05191	0.14653	3.52372	0.538942
TraesCS3D02G550300LC.1	11.402	0.654588	23.5575	4.07116
TraesCS3D02G550400LC.1	11.0881	0.41646	19.5566	3.11821
TraesCS4A02G002600.1	1.85112	0.248243	6.12607	1.47165
TraesCS4A02G031600.1	0	0	0.749814	0.350806
TraesCS4A02G048200.1	16.5147	0.444778	20.926	0.512483
TraesCS4A02G272900.1	16.936	0.933819	26.1225	3.06922
TraesCS4A02G321500.1	2.12885	0.203409	4.85191	0.258409
TraesCS4A02G364800.1	22.9844	0.157738	28.9682	1.1984
TraesCS4A02G385800LC.1	19.7558	1.07684	30.1856	1.01673
TraesCS4B02G023800.1	1.08244	0.125578	2.37496	0.425517
TraesCS4B02G104300.1	3.35577	0.100628	4.83961	0.34404
TraesCS4B02G256600.1	18.2691	0.513124	23.0536	0.340276
TraesCS4B02G302600.1	2.20238	0.448697	7.53466	1.63358
TraesCS4B02G313800.1	0.891184	0.0816853	2.35044	0.380674
TraesCS4B02G395800.2	2.40651	0.211135	3.67365	0.229652
TraesCS4B02G572800LC.1	12.9081	0.843517	20.7851	2.3903
TraesCS4D02G046100.2	3.3377	0.307899	5.91926	0.496417
TraesCS4D02G051400.1	12.7263	0.566086	16.131	0.99415
TraesCS4D02G177000.1	4.44312	0.0951429	7.13895	0.834229
TraesCS4D02G301100.1	4.18238	1.19307	13.2494	1.56695
TraesCS4D02G330700.2	2.626	0.255228	4.47741	0.378883
TraesCS5A02G030800.1	4.99307	0.166649	7.46249	0.574236
TraesCS5A02G048500.2	16.8227	0.404607	22.2012	0.901789
TraesCS5A02G128600.1	3.47517	0.187015	6.36509	0.977168
TraesCS5A02G264800.1	0.650605	0.048037	1.2457	0.154852
TraesCS5A02G378700.1	0.676523	0.0717992	1.34397	0.0496052
TraesCS5A02G407100.1	498.541	22.3628	645.854	9.58928
TraesCS5B02G073800.1	0.742398	0.0984481	1.362	0.040801
TraesCS5B02G083600.1	1.16596	0.0427576	1.93411	0.143271
TraesCS5B02G087700.1	9.58624	0.0819462	13.4304	0.796454
TraesCS5B02G121000.4	11.1955	0.42712	17.9651	1.00987
TraesCS5B02G201300.1	0.228264	0.011045	5.53961	0.508667
TraesCS5B02G382300.1	0.285671	0.0669299	1.10859	0.302984
TraesCS5B02G449200.1	0.24126	0.0377416	0.55464	0.0740521
TraesCS5B02G557100.1	0.195321	0.0244706	0.548542	0.081154
TraesCS5B02G557300.1	1.93301	0.150587	5.33923	0.650933
TraesCS5B02G750200LC.1	9.68315	0.160785	14.3499	1.49333
TraesCS5D02G069200.1	1.21124	0.14819	2.28783	0.281137
TraesCS5D02G136300.1	4.40277	0.390815	7.34694	0.473569
TraesCS5D02G218100.1	0.572188	0.0702898	1.70994	0.203471
TraesCS5D02G388700.1	0.636626	0.0539803	3.20953	0.365027
TraesCS5D02G504300.1	0.952085	0.0719471	2.14726	0.289886
TraesCS6A02G015800.2	0	0	1.12279	0.264084
TraesCS6A02G113000.1	3.21018	0.226421	4.28008	0.0840817
TraesCS6A02G141800.1	6.24094	0.09846	8.04492	0.409288
TraesCS6A02G152700.4	4.47513	0.206293	7.15566	0.705174
TraesCS6A02G195800.3	5.32589	0.553172	9.27101	0.979776
TraesCS6A02G254200LC.1	3.51417	0.325585	5.78337	0.601031
TraesCS6A02G410200.1	14.3858	0.300158	18.224	1.42437
TraesCS6B02G146100.2	0.0266587	0.0266587	1.27573	0.362318
TraesCS6B02G225200.1	0.603725	0.0274538	1.49819	0.270537
TraesCS6B02G247900.2	14.2624	0.386633	19.4108	0.357273
TraesCS6B02G297900.2	0	0	0.574059	0.362346
TraesCS6B02G343900.1	30.3858	1.90987	39.0855	1.86954
TraesCS6B02G372200LC.1	2.2814	0.211945	3.70073	0.197346
TraesCS6B02G372600LC.1	10.5674	0.390201	16.5152	0.9496
TraesCS6B02G459700LC.5	3.59719	0.234428	4.72924	0.331687
TraesCS6D02G007900.1	0.30603	0.0779001	0.832942	0.0983341
TraesCS6D02G014600.1	1.77847	0.180688	3.8537	0.57595
TraesCS6D02G048300.3	0.813205	0.281903	5.0904	1.84509
TraesCS6D02G201800.1	27.3772	0.444907	37.1366	2.31469
TraesCS6D02G223000.1	0.694596	0.0519062	1.18176	0.0626625
TraesCS6D02G288500.4	0.889485	0.0805675	2.29456	0.189827
TraesCS6D02G293200.1	25.2782	0.363994	33.7608	1.60902
TraesCS6D02G345800.2	0	0	1.02864	0.160937
TraesCS7A02G004100.1	0.97082	0.0565152	1.53562	0.0236883
TraesCS7A02G171300.1	32.8601	0.712048	45.301	0.9329
TraesCS7A02G175200.1	24.1817	1.78638	32.0463	0.229152
TraesCS7A02G231300LC.3	11.5722	0.198188	16.1147	1.69192
TraesCS7A02G231400LC.1	32.058	0.271708	43.5145	2.51793
TraesCS7A02G293100.1	0	0	0.605663	0.291325
TraesCS7A02G352200.1	1.25591	0.104616	2.50972	0.219555
TraesCS7A02G356100.2	1.748	0.0563905	2.41384	0.25324
TraesCS7A02G396100.1	5.78133	0.369831	9.01519	0.405051
TraesCS7B02G050100.6	0.0011603	0.00114621	4.46067	0.752372
TraesCS7B02G200900.1	1.65889	0.249057	2.94546	0.0704002
TraesCS7B02G299700.1	2.05171	0.0973555	3.34425	0.295715
TraesCS7B02G315800.1	1.28245	0.134339	2.2227	0.080995
TraesCS7B02G381500.1	2.56281	0.261479	4.88597	0.198386
TraesCS7B02G554200LC.1	2.94497	0.256131	5.1251	0.721274
TraesCS7D02G004600.1	4.03951	0.056514	6.28917	0.472822
TraesCS7D02G060600.1	0.0360798	0.0360791	1.81854	0.195027
TraesCS7D02G095400.1	6.08824	0.837312	12.4326	0.493776
TraesCS7D02G250100.5	0.000201283	9.93401e-05	2.517	1.19169
TraesCSU02G089200.1	2.28233	0.307127	4.61174	0.387746

## Sheet: Down-regulated; ps1
Transcript ID	mean_tpm_WT	mean_se_WT	mean_tpm_ps1	mean_se_ps1
TraesCS1A02G019000.1	51.6022	1.60467	41.376	2.18685
TraesCS1A02G039400LC.1	3.18301	0.0211771	2.12108	0.222015
TraesCS1A02G065800.1	7.02281	0.315194	4.74135	0.304655
TraesCS1A02G091600.1	16.6136	0.440908	11.576	0.595144
TraesCS1A02G119300.1	1.04126	0.184827	0.230602	0.0545158
TraesCS1A02G119600.1	5.60336	0.341742	3.76751	0.257692
TraesCS1A02G168600.1	23.3812	0.300493	18.1369	0.554829
TraesCS1A02G177000.1	2.09415	0.125322	1.14425	0.0921329
TraesCS1A02G181000.1	13.1923	0.150158	7.63445	0.923509
TraesCS1A02G187400.1	11.8617	0.513135	9.22081	0.812918
TraesCS1A02G198900.1	34.2434	1.00503	24.2211	0.680086
TraesCS1A02G199600.2	11.2584	0.58332	7.05381	0.408797
TraesCS1A02G205100.1	2.86397	0.421782	1.37694	0.14198
TraesCS1A02G218200.1	10.2109	0.213558	7.42802	0.382386
TraesCS1A02G241400.1	11.6596	0.528707	8.23232	0.77739
TraesCS1A02G244300.1	9.14424	0.509683	5.55449	0.262003
TraesCS1A02G249500.1	1.57849	0.0972251	0.834771	0.131124
TraesCS1A02G258400.1	2.89201	0.368159	1.77422	0.0951374
TraesCS1A02G258500.1	245.008	7.34385	179.796	0.916391
TraesCS1A02G262900.1	53.7424	2.34796	41.4917	1.30056
TraesCS1A02G266600.2	14.6386	0.305628	9.78959	1.41705
TraesCS1A02G273500.1	2.93646	0.103847	1.3797	0.164263
TraesCS1A02G276100.3	5.40796	0.2953	3.65975	0.306904
TraesCS1A02G278300.1	8.20603	0.632182	5.1762	0.531172
TraesCS1A02G278900.1	10.1759	0.324328	7.14981	0.0719307
TraesCS1A02G284500.1	15.5384	1.29306	7.84798	0.65717
TraesCS1A02G294900.1	10.1769	0.38757	7.34245	0.663779
TraesCS1A02G296100.1	19.5554	0.368255	14.1862	0.947746
TraesCS1A02G310200.1	1.00766	0.0957021	0.421647	0.0701854
TraesCS1A02G314200.1	95.0674	3.75886	45.7668	5.35961
TraesCS1A02G319300.1	3.52532	0.177415	1.9886	0.226984
TraesCS1A02G322600.1	7.4383	0.454898	4.73125	0.301522
TraesCS1A02G323800.1	5.01684	0.522099	3.13738	0.220734
TraesCS1A02G334900.1	36.1059	0.809869	28.0887	0.695004
TraesCS1A02G348000.1	39.7754	0.421696	29.177	1.75633
TraesCS1A02G349200.1	14.0727	0.218318	10.7499	0.354481
TraesCS1A02G360700.2	87.6739	3.74699	61.142	3.28989
TraesCS1A02G361700.1	735.968	9.46058	460.217	29.2695
TraesCS1A02G374800LC.1	1.29932	0.0380979	0.855232	0.0705804
TraesCS1A02G386000.1	5.57995	0.461618	1.69965	0.264114
TraesCS1A02G400700.1	25.31	0.43861	18.1546	2.13431
TraesCS1A02G403300.1	35.4912	3.14845	18.3115	1.16467
TraesCS1A02G411200.1	2.92805	0.205539	1.31911	0.188467
TraesCS1A02G423100.1	23.7957	1.18321	16.2559	1.00124
TraesCS1A02G438900.1	2.23631	0.210587	1.00216	0.164717
TraesCS1A02G507700LC.1	2.39759	0.0781574	1.07247	0.134033
TraesCS1A02G576300LC.1	67.0518	4.8403	45.9316	2.90647
TraesCS1B02G059400.1	4.90507	0.180782	3.48986	0.177962
TraesCS1B02G071500LC.1	1.9871	0.206349	0.688855	0.123746
TraesCS1B02G075200.1	2.96226	0.11279	1.94078	0.0439071
TraesCS1B02G084000.1	29.2869	1.50897	20.8552	0.911944
TraesCS1B02G114500.1	5.34537	0.0844115	3.24988	0.205926
TraesCS1B02G140800LC.2	34.799	2.70472	20.2802	1.36689
TraesCS1B02G188300.1	24.0504	0.792452	16.2548	0.696657
TraesCS1B02G196200.1	21.0784	0.728418	15.4271	0.326947
TraesCS1B02G206100.2	41.8846	0.584892	33.3634	0.232732
TraesCS1B02G213900.1	32.5575	0.125941	21.9145	1.33609
TraesCS1B02G231600.1	7.85631	0.141531	6.21853	0.454046
TraesCS1B02G251900.1	1.62688	0.0916075	0.802877	0.0844327
TraesCS1B02G255700.1	3.38625	0.278721	1.86238	0.199231
TraesCS1B02G256200.2	6.54669	0.244682	4.90445	0.481018
TraesCS1B02G269100.1	112.504	4.70184	84.229	1.8921
TraesCS1B02G287700.1	8.63064	0.213669	5.63559	0.0590131
TraesCS1B02G290200.1	15.6355	0.523304	11.1211	0.840085
TraesCS1B02G293800.1	12.2889	0.561684	8.04034	0.27449
TraesCS1B02G346000.1	25.2122	0.588893	19.7553	0.571336
TraesCS1B02G347900.2	36.503	0.607952	27.6618	1.18116
TraesCS1B02G353400.1	115.158	0.598707	89.1932	3.21035
TraesCS1B02G362600.1	56.944	0.0890504	42.8074	1.86714
TraesCS1B02G369400.1	14.1378	0.415585	8.85966	0.399401
TraesCS1B02G378400.1	160.457	23.9029	0	0
TraesCS1B02G386700LC.1	13.0896	0.471174	9.16021	0.43686
TraesCS1B02G396700.1	4.1186	0.146144	1.68225	0.317194
TraesCS1B02G414300.1	6.59065	0.345666	4.87904	0.174531
TraesCS1B02G416600.1	482.898	4.96649	377.455	13.6849
TraesCS1B02G420500.1	13.3386	0.560964	8.58943	0.409227
TraesCS1B02G427400.1	0.897721	0.0490717	0.428137	0.0529307
TraesCS1B02G442500.1	6.47608	0.193985	4.82951	0.281754
TraesCS1B02G448200.1	14.9337	0.952018	8.80973	0.464073
TraesCS1B02G455200.1	13.0897	0.771347	9.65163	0.461303
TraesCS1B02G532710LC.1	18.7501	0.537537	13.0807	0.611288
TraesCS1B02G636900LC.1	15.3685	1.32584	10.4161	0.2853
TraesCS1B02G761600LC.1	112.962	1.33224	86.8508	3.99519
TraesCS1D02G004300.1	13.213	0.3929	10.4266	0.510193
TraesCS1D02G054000.1	10.5377	0.404524	7.14044	0.36638
TraesCS1D02G059100.1	14.3209	0.889009	9.10636	0.461101
TraesCS1D02G066800.1	15.7911	0.686219	11.239	0.332952
TraesCS1D02G067200.1	6.00956	0.229443	4.2688	0.227406
TraesCS1D02G075700.1	11.001	0.0856685	8.07806	0.420088
TraesCS1D02G095500.1	8.48649	0.163559	6.24627	0.226943
TraesCS1D02G100200.1	18.6613	0.670139	10.6267	1.26761
TraesCS1D02G109700LC.1	2.99885	0.23999	1.36844	0.0623946
TraesCS1D02G187900.1	16.8944	0.151359	12.7176	0.300273
TraesCS1D02G195300.1	7.00482	0.335723	0.0751003	0.0751003
TraesCS1D02G202700.1	48.8624	0.384054	33.975	1.66279
TraesCS1D02G203300.2	6.69108	0.335451	4.43299	0.264943
TraesCS1D02G208400.1	6.64049	0.868391	3.26952	0.382007
TraesCS1D02G222600.2	3.67936	0.159932	2.33879	0.232424
TraesCS1D02G226400.2	6.56217	0.524484	3.26169	0.178632
TraesCS1D02G232200.1	2.02052	0.113987	1.03709	0.0672985
TraesCS1D02G241300.1	7.49651	0.449178	4.92561	0.118318
TraesCS1D02G241400.1	13.0843	0.571677	8.79241	0.385857
TraesCS1D02G243500.1	4.32096	0.486551	2.5667	0.173266
TraesCS1D02G243700.1	2.6999	0.299894	1.6502	0.087325
TraesCS1D02G245500.1	12.2212	0.350806	9.23361	0.252372
TraesCS1D02G257800.1	228.862	5.74432	160.992	6.25109
TraesCS1D02G266700.2	12.8683	0.265783	8.64101	0.514433
TraesCS1D02G275100.1	17.5967	0.994592	11.997	0.755918
TraesCS1D02G280300.1	33.7069	0.960803	25.9751	1.62307
TraesCS1D02G283500.1	14.3293	1.20444	9.07934	0.537574
TraesCS1D02G299500.1	1.24975	0.175563	0.362231	0.0529434
TraesCS1D02G302400.1	6.21381	0.812366	2.52976	0.133436
TraesCS1D02G322600.1	3.75611	0.208226	2.28602	0.0928108
TraesCS1D02G335000.1	34.3006	0.945229	23.461	0.0667593
TraesCS1D02G357600.1	14.5656	1.33066	8.87325	0.201055
TraesCS1D02G366400.1	708.694	5.21452	501.829	24.5857
TraesCS1D02G373900.1	638.174	6.13663	433.954	23.2694
TraesCS1D02G375800LC.1	14.0143	0.178154	9.09801	0.399343
TraesCS1D02G378600.1	13.2363	0.536686	10.069	0.445298
TraesCS1D02G400500.1	11.7815	0.508367	8.36821	0.527516
TraesCS1D02G410200.1	33.8496	1.24461	26.9406	0.526215
TraesCS1D02G411300.1	121.192	11.7574	75.5458	7.47896
TraesCS1D02G419000.1	6.57938	0.31287	3.51364	0.609226
TraesCS1D02G423200.1	9.01468	0.248175	5.95843	0.163938
TraesCS1D02G425400.1	2.86522	0.100872	1.49636	0.101126
TraesCS1D02G425900.1	31.1249	3.32551	18.9027	0.50179
TraesCS1D02G426100.1	9.91477	0.20109	7.17438	0.530403
TraesCS1D02G431700.1	35.6644	0.728695	26.4684	1.45198
TraesCS1D02G443000.1	2.39524	0.136172	1.57234	0.145591
TraesCS2A02G086900.1	19.2312	0.402964	15.2357	0.49282
TraesCS2A02G099400.1	8.30189	0.542412	5.16454	0.620529
TraesCS2A02G109600.1	5.16094	0.25157	3.48035	0.308567
TraesCS2A02G114000.1	8.97454	0.688925	6.21103	0.341027
TraesCS2A02G114900.1	90.5105	2.36768	69.2612	2.038
TraesCS2A02G115900LC.1	4.82316	0.308155	2.33374	0.187905
TraesCS2A02G130900.1	28.1806	1.70934	19.2334	0.995287
TraesCS2A02G152000.1	7.46457	0.544197	3.34449	0.362105
TraesCS2A02G161600.1	29.1758	1.18098	20.6705	0.403663
TraesCS2A02G176300.1	14.8658	0.582498	9.4345	0.890974
TraesCS2A02G180000.2	21.1175	0.835178	13.9776	0.0871365
TraesCS2A02G187800.1	28.4892	0.43816	22.8485	0.234341
TraesCS2A02G188500.1	2.99826	0.584968	0.873089	0.0973788
TraesCS2A02G198000.1	11.1679	0.503397	6.50428	0.346812
TraesCS2A02G204800.1	9.12427	1.28861	4.91947	0.130343
TraesCS2A02G206100LC.1	135.428	2.72831	91.3825	6.87379
TraesCS2A02G225200LC.1	2.65048	0.292976	1.39384	0.119965
TraesCS2A02G232400.1	76.6747	1.44457	46.8746	3.87643
TraesCS2A02G243500.1	55.111	0.954259	37.6328	1.01491
TraesCS2A02G261200.1	9.99521	0.705984	6.79358	0.390697
TraesCS2A02G262400.1	50.7879	3.56065	33.5173	1.00481
TraesCS2A02G269400.1	19.7597	0.524167	15.2586	0.49163
TraesCS2A02G305400.1	63.616	1.85011	42.0928	0.679327
TraesCS2A02G330500.1	5.18245	0.299613	3.40847	0.400066
TraesCS2A02G334600.1	38.3687	1.23802	29.6342	1.13259
TraesCS2A02G342600.1	35.8152	3.62545	21.2176	1.52188
TraesCS2A02G376300.2	11.5767	0.668804	7.92995	0.594904
TraesCS2A02G386700.1	4.77085	0.475492	1.96555	0.186749
TraesCS2A02G387200.2	8.50424	0.528925	6.55994	0.45409
TraesCS2A02G388300.1	36.4767	0.794667	27.3339	0.128335
TraesCS2A02G395400.1	13.1113	0.306885	10.1993	0.492845
TraesCS2A02G398900.1	18.5368	0.768746	13.0306	1.15403
TraesCS2A02G403200.1	9.52945	0.352377	6.72252	0.389131
TraesCS2A02G413900.1	14.8283	0.385276	11.1766	0.80113
TraesCS2A02G433000LC.1	4.41246	2.30214	0	0
TraesCS2A02G474700LC.1	1.84353	0.200352	0	0
TraesCS2A02G484100.2	239.991	10.5798	173.22	4.83247
TraesCS2A02G495100.1	18.2271	0.446378	8.20585	0.531439
TraesCS2A02G526400.1	21.5259	0.797525	15.4732	0.78319
TraesCS2A02G546200LC.1	339.432	9.4803	228.887	7.61984
TraesCS2A02G548100LC.1	4.35428	0.271968	2.3321	0.409137
TraesCS2A02G549300.1	15.6935	0.284913	9.74546	0.590692
TraesCS2A02G560400.1	6.96729	0.317444	5.00522	0.155163
TraesCS2A02G611010LC.1	5.28411	0.443743	2.60489	0.285752
TraesCS2A02G618000LC.1	5.66343	0.498252	2.15375	0.297555
TraesCS2A02G650200LC.1	61.3061	4.00781	28.4291	1.51157
TraesCS2A02G740500LC.1	8.42879	0.0458434	5.58963	0.0813144
TraesCS2B02G048300.1	1.1071	0.0833534	0.506944	0.0858924
TraesCS2B02G059500.1	3.31418	0.561557	1.25941	0.0261964
TraesCS2B02G115700.1	11.6708	0.870091	7.08648	0.391693
TraesCS2B02G119400.2	26.1704	0.975709	19.1707	0.977874
TraesCS2B02G133200.1	4.78098	0.0606909	3.33137	0.382084
TraesCS2B02G134100.1	59.8798	1.85585	40.5228	3.02185
TraesCS2B02G177100.1	16.1065	0.541008	8.61341	1.11286
TraesCS2B02G178500.1	14.2613	0.489757	10.5934	0.321347
TraesCS2B02G200400.1	10.4286	0.162298	7.06502	0.784591
TraesCS2B02G202700.2	9.01545	0.170592	6.04686	0.287033
TraesCS2B02G207200.1	11.8013	0.44209	7.9988	0.131885
TraesCS2B02G250900.1	103.464	2.48922	65.3107	1.52029
TraesCS2B02G266000.1	1.28875	0.0838288	0.502706	0.0483528
TraesCS2B02G270200.1	93	1.23986	70.3372	2.55689
TraesCS2B02G274300.1	10.3773	0.215789	7.83077	0.215474
TraesCS2B02G279700.1	24.5227	1.63013	18.2212	0.695186
TraesCS2B02G281000.1	22.8075	1.13495	15.1452	0.638662
TraesCS2B02G283800LC.1	6.97064	0.676217	4.59507	0.323287
TraesCS2B02G285900.1	3.70102	1.26296	2.33426e-09	2.33426e-09
TraesCS2B02G288100.1	24.5347	1.73583	17.7862	0.70261
TraesCS2B02G290000LC.1	99.8343	1.94198	67.2553	3.94807
TraesCS2B02G293300.1	0.540294	0.0730596	0.157708	0.0361095
TraesCS2B02G322200.1	75.7429	2.0082	49.5841	2.03801
TraesCS2B02G329300.1	525.481	5.73084	421.68	6.40291
TraesCS2B02G354400.1	26.2387	1.90491	11.3798	1.54223
TraesCS2B02G354400.4	39.4517	1.01225	28.5463	1.69056
TraesCS2B02G367200.1	10.605	0.508853	6.28899	0.401423
TraesCS2B02G393300.1	13.7755	0.598293	9.60525	0.909799
TraesCS2B02G404900.2	8.68412	0.239433	6.33331	0.315764
TraesCS2B02G406400.1	22.2206	0.74199	17.5664	0.281984
TraesCS2B02G416400.1	9.75953	0.908199	5.02371	0.588866
TraesCS2B02G420400.1	10.9447	0.729749	7.32033	0.117422
TraesCS2B02G421100.1	8.27455	0.448454	5.97926	0.0571943
TraesCS2B02G438400.2	9.08688	0.324938	6.9669	0.0820041
TraesCS2B02G510200.1	85.7737	7.00856	53.1814	2.60878
TraesCS2B02G523300.1	19.5084	0.504786	13.1554	0.526419
TraesCS2B02G556800.1	72.5393	2.96294	52.8405	2.5696
TraesCS2B02G592200.1	3.4784	0.218165	2.54152	0.146849
TraesCS2B02G595300.1	5.30833	0.155816	2.88778	0.0723829
TraesCS2B02G713810LC.1	13.3467	0.803044	8.33797	0.544657
TraesCS2D02G018600.1	7.35611	0.365612	5.32689	0.160189
TraesCS2D02G026900.1	2.34091	0.234444	1.49556	0.0487567
TraesCS2D02G043700.1	3.82836	0.163882	2.46095	0.128688
TraesCS2D02G067900.1	65.1873	0.735184	45.4985	1.77275
TraesCS2D02G082100LC.1	40.6864	2.49003	22.3844	1.20907
TraesCS2D02G098700.1	19.4351	1.40034	10.6917	0.357723
TraesCS2D02G108900.1	10.1512	0.520012	6.79973	0.329799
TraesCS2D02G115200.1	34.3631	4.28912	18.4852	1.43255
TraesCS2D02G153600LC.1	3.68551	0.231776	1.85661	0.237209
TraesCS2D02G168200.1	4.65766	0.253361	1.67974	0.382878
TraesCS2D02G168700.2	23.1916	0.688982	16.8753	0.684527
TraesCS2D02G182100.1	46.3543	1.67442	28.9195	0.962689
TraesCS2D02G188400LC.1	10.1224	0.410676	6.95264	0.789662
TraesCS2D02G188700.1	29.7608	0.685232	22.0755	0.558684
TraesCS2D02G201900LC.1	13.5419	0.741017	6.90828	0.797801
TraesCS2D02G206000.1	17.1325	1.28907	9.65119	0.556149
TraesCS2D02G209900.1	25.7565	2.26211	16.4859	1.42216
TraesCS2D02G230400.1	17.1082	0.34564	12.8015	0.243049
TraesCS2D02G232800.1	81.1779	2.64381	51.3161	2.53066
TraesCS2D02G248300.1	78.5362	0.528516	57.5396	3.0299
TraesCS2D02G255100.1	35.914	2.12065	26.7843	2.21293
TraesCS2D02G261600.1	17.0272	0.796862	12.4685	0.591181
TraesCS2D02G262700.1	14.0435	0.30581	8.52022	0.371527
TraesCS2D02G303900.1	102.483	2.21928	67.892	2.79019
TraesCS2D02G304900.2	19.7579	0.71707	13.5112	0.434283
TraesCS2D02G320900.1	38.455	2.50469	24.0975	1.22842
TraesCS2D02G347200.1	13.6638	0.755167	9.23674	0.252001
TraesCS2D02G372500.1	20.4115	0.541814	14.7086	1.17639
TraesCS2D02G386100.1	18.0205	0.330257	14.1176	0.333476
TraesCS2D02G393200.1	9.17336	0.179945	6.33742	0.171575
TraesCS2D02G435400.1	14.984	0.429625	11.401	0.998993
TraesCS2D02G440400.1	13.052	0.345061	3.85384	0.991442
TraesCS2D02G533400.1	33.3749	2.79808	13.9184	1.85395
TraesCS2D02G541400.2	150.939	5.7375	97.4817	7.84033
TraesCS2D02G544100.1	49.6789	1.18138	37.9506	2.15705
TraesCS2D02G561210LC.1	7.26138	0.564803	4.50107	0.0501346
TraesCS2D02G565300.1	22.8129	1.47417	14.5297	1.36104
TraesCS2D02G588100.1	9.54835	0.0419157	7.04641	0.247593
TraesCS3A02G088800.1	342.045	4.06948	248.86	6.42595
TraesCS3A02G117700.1	17.4998	0.966589	11.4066	0.55162
TraesCS3A02G139000.1	23.3694	1.22839	18.1469	0.745229
TraesCS3A02G143000LC.1	4.77102	0.10493	3.26349	0.291314
TraesCS3A02G143100.1	49.724	2.3123	20.9069	1.22198
TraesCS3A02G146800.1	1.36229	0.0922459	0.697131	0.0844607
TraesCS3A02G161000.1	19.2179	0.820869	12.8988	0.856717
TraesCS3A02G162800.1	8.83393	0.289261	5.36494	0.372423
TraesCS3A02G237800.1	3.36023	0.3405	1.78616	0.047305
TraesCS3A02G238800.1	0.814151	0.0400892	0.419784	0.0204564
TraesCS3A02G278100.1	7.49749	0.27742	5.13907	0.347758
TraesCS3A02G279700.1	3.85626	0.13684	2.45475	0.272523
TraesCS3A02G282900.1	44.4208	1.57555	27.1919	1.78008
TraesCS3A02G284200.1	5.95821	0.598251	2.75899	0.312848
TraesCS3A02G306500.1	2.20176	0.088376	0.989496	0.185815
TraesCS3A02G313700.1	40.1905	0.395689	20.2312	1.3352
TraesCS3A02G317000.1	18.8954	1.4518	13.4713	0.974852
TraesCS3A02G334100.1	11.1091	0.276552	8.55857	0.365017
TraesCS3A02G420500.1	6.73637	0.35059	4.70953	0.477039
TraesCS3A02G420600.1	0.649763	0.0520472	0.0547027	0.0547027
TraesCS3A02G429600.1	10.5743	0.0940011	8.09514	0.321994
TraesCS3A02G429900.1	20.9973	0.810197	14.5564	0.921498
TraesCS3A02G436100.1	18.2751	0.410484	13.8454	0.57699
TraesCS3A02G438900.1	12.8533	0.495737	8.22349	0.506516
TraesCS3A02G449400.1	11.1091	0.130827	8.3183	0.470186
TraesCS3A02G452900.1	37.2797	0.449656	27.2445	0.862258
TraesCS3A02G473600LC.1	10.3644	0.851	0.0887	0.0887
TraesCS3A02G482300.1	16.5412	0.264365	11.5244	0.873227
TraesCS3A02G490800.1	9.56598	0.163223	6.14611	0.53621
TraesCS3A02G507400.1	15.3383	0.626286	11.5625	0.377583
TraesCS3A02G527600.1	19.1943	0.363112	14.8383	0.873794
TraesCS3A02G732600LC.1	2.8995	0.141252	1.43279	0.188312
TraesCS3B02G003800.1	2.02502	0.103905	1.16064	0.0774713
TraesCS3B02G054000.1	22.544	0.299393	15.2055	0.183977
TraesCS3B02G054300.1	5.1535	0.0816533	3.58831	0.270637
TraesCS3B02G061700.1	10.8616	0.843403	7.35352	0.495163
TraesCS3B02G081200LC.1	24.1385	1.40879	18.3639	0.885976
TraesCS3B02G158200.1	3.30789	0.139189	1.92544	0.0446949
TraesCS3B02G191600.1	22.0382	1.6658	13.2247	0.474974
TraesCS3B02G257000.2	0.815424	0.103026	0.310455	0.030317
TraesCS3B02G272100.1	1.106	0.0830095	0.551213	0.101659
TraesCS3B02G289600.2	2.58398	0.286714	1.30615	0.11349
TraesCS3B02G312300.1	5.79257	0.145965	4.33454	0.228246
TraesCS3B02G313500.1	4.54881	0.124734	2.72005	0.117007
TraesCS3B02G314800.1	7.14828	0.394971	4.11248	0.372994
TraesCS3B02G316600.1	44.4979	0.967448	28.8527	1.75326
TraesCS3B02G318200.1	3.8678	0.277778	1.75554	0.247452
TraesCS3B02G344200.1	20.7578	2.14559	11.6234	1.26422
TraesCS3B02G349400.1	15.6704	0.609995	11.4422	0.652507
TraesCS3B02G365100.1	7.35335	0.386722	5.44995	0.264494
TraesCS3B02G374810LC.1	5.7048	0.190389	4.16027	0.197795
TraesCS3B02G396100.1	14.0695	0.12688	11.0716	0.495772
TraesCS3B02G396700.1	33.0016	0.707724	23.2315	0.276665
TraesCS3B02G399500.1	5.53475	0.534227	3.69224	0.29562
TraesCS3B02G403800.1	1.86845	0.0559128	1.33823	0.0920505
TraesCS3B02G413700.1	4.82259	0.808904	2.01856	0.223644
TraesCS3B02G429900.1	3.11722	0.0819777	1.91844	0.335265
TraesCS3B02G468400.1	22.8284	0.774639	18.4678	0.204538
TraesCS3B02G472800.1	15.7577	0.699553	7.80202	0.278171
TraesCS3B02G486100.1	11.9522	0.48026	7.99619	0.241796
TraesCS3B02G487500.1	3.99595	0.40597	2.35451	0.304827
TraesCS3B02G575500.1	11.0969	0.667938	8.4198	0.236818
TraesCS3B02G579800.1	11.5812	0.365676	8.6631	0.0855144
TraesCS3B02G592500.1	6.48969	0.148052	4.68558	0.425571
TraesCS3B02G860200LC.1	21.8857	1.03045	17.1856	0.688783
TraesCS3D02G050900.1	12.1136	0.473698	8.79059	0.648813
TraesCS3D02G055600.1	29.9472	1.38303	22.1011	0.491113
TraesCS3D02G078400.1	3.50772	0.151957	2.23829	0.0603596
TraesCS3D02G088900.1	238.716	5.44535	171.553	6.70913
TraesCS3D02G099100.1	17.8933	0.0500351	11.9444	0.1816
TraesCS3D02G109300.1	9.04481	3.59142	0	0
TraesCS3D02G139300.1	10.8613	0.366594	8.18445	0.333454
TraesCS3D02G140600.1	33.8208	1.46931	18.2953	0.897653
TraesCS3D02G144500.1	11.6207	0.268881	5.96065	0.499829
TraesCS3D02G150800.1	1.97722	0.210848	1.09846	0.023907
TraesCS3D02G158800.1	44.853	1.28697	29.0167	2.60241
TraesCS3D02G159700.1	8.14947	0.476424	5.73041	0.251761
TraesCS3D02G168200.2	9.6821	0.109641	7.39543	0.487084
TraesCS3D02G170100.1	2.98811	0.0842508	1.71096	0.11949
TraesCS3D02G170200.1	1.64591	0.168407	0.822012	0.0764348
TraesCS3D02G190400.2	80.9828	4.97809	48.9962	3.60047
TraesCS3D02G203600.1	10.098	0.534385	7.13215	0.782954
TraesCS3D02G225300.1	4.42162	0.0893074	2.41874	0.18778
TraesCS3D02G225400.1	0.771207	0.0900317	0.222971	0.0434293
TraesCS3D02G232200.1	10.3627	0.480734	7.76169	0.517064
TraesCS3D02G238000.1	1.603	0.119324	0.519832	0.112814
TraesCS3D02G252300.1	9.89018	0.386974	6.67504	0.38392
TraesCS3D02G256700.2	4.16926	0.377548	2.8665	0.0658493
TraesCS3D02G257000.2	1.13841	0.216451	3.96913e-06	2.93631e-06
TraesCS3D02G281000.1	12.0475	0.699876	8.16616	0.312655
TraesCS3D02G282900.1	61.5008	1.7708	34.4422	2.381
TraesCS3D02G284100.1	9.12908	0.269289	6.10852	0.434532
TraesCS3D02G288600.1	0.97162	0.142976	0.390092	0.0467048
TraesCS3D02G306000.1	7.82467	0.354815	5.36981	0.306494
TraesCS3D02G314200.1	10.0816	0.152204	6.40631	0.539203
TraesCS3D02G342400.1	128.491	10.9135	55.5339	2.05015
TraesCS3D02G358000.1	23.0174	0.576044	18.1437	0.693693
TraesCS3D02G370500.1	621.851	4.2467	407.358	14.3721
TraesCS3D02G372500.1	12.9523	0.382078	9.69241	0.340026
TraesCS3D02G373900.1	3.68825	0.109959	2.1299	0.197287
TraesCS3D02G393700.2	4.00851	0.282284	2.64006	0.162722
TraesCS3D02G424900.1	6.48456	0.146373	4.98741	0.179913
TraesCS3D02G425300.1	17.5709	0.423608	13.1947	0.160364
TraesCS3D02G425800.1	19.337	0.279908	14.459	0.274663
TraesCS3D02G428700.1	12.0449	0.951214	9.19406	0.274148
TraesCS3D02G431700.1	52.9839	2.39047	28.7177	1.71213
TraesCS3D02G442100.1	10.669	0.376421	8.33927	0.682693
TraesCS3D02G450500.1	3.09661	0.276895	1.89506	0.139733
TraesCS3D02G528600.1	44.0001	1.04836	34.683	0.805172
TraesCS3D02G658900LC.1	15.8613	0.605627	10.257	1.08002
TraesCS4A02G001800.1	14.2537	0.533066	11.4098	0.267066
TraesCS4A02G009600.1	9.65377	0.347024	5.2935	0.416994
TraesCS4A02G025500.1	19.8241	1.83122	13.4368	0.457055
TraesCS4A02G030500.1	174.789	1.86281	115.348	4.36275
TraesCS4A02G035900.1	8.02779	0.295937	4.90985	0.213239
TraesCS4A02G040600.1	1.92233	0.459912	0.660966	0.101155
TraesCS4A02G042100.1	9.89405	0.347046	6.18887	0.748818
TraesCS4A02G046700.1	18.9608	0.710677	12.1148	0.726975
TraesCS4A02G059200.1	2.89039	0.0403704	1.36409	0.0728632
TraesCS4A02G062900.3	9.85361	0.133588	7.3395	0.680539
TraesCS4A02G083900.1	46.568	5.28316	22.8832	2.35024
TraesCS4A02G094300.1	1.89409	0.230027	0.815964	0.0392427
TraesCS4A02G119000.1	9.46261	0.243846	6.52973	0.0963953
TraesCS4A02G170500.1	16.4562	0.140963	11.223	0.541569
TraesCS4A02G190800.1	28.4107	0.568203	22.4722	0.700334
TraesCS4A02G192900.1	3.19855	0.355876	1.63394	0.124227
TraesCS4A02G199700.1	8.86575	0.10275	4.21487	0.033083
TraesCS4A02G208400.1	46.2966	2.2995	32.3458	2.14443
TraesCS4A02G225400.1	3.4655	0.504543	1.5495	0.132386
TraesCS4A02G226800.1	11.0597	0.174444	7.59042	0.156999
TraesCS4A02G226900.1	35.8373	2.12868	19.9504	0.613769
TraesCS4A02G255000.1	78.6001	1.60019	55.7823	2.04672
TraesCS4A02G256400.1	13.0469	0.177221	8.42528	0.58713
TraesCS4A02G260400.1	1262.64	9.61004	895.593	21.1117
TraesCS4A02G260600.1	8.6022	0.0905199	5.99516	0.211033
TraesCS4A02G268000.1	22.2522	1.24706	15.6555	0.811273
TraesCS4A02G268300.1	8.35789	0.591728	6.19484	0.583889
TraesCS4A02G268700.2	126.945	5.46811	92.108	2.50636
TraesCS4A02G271000.1	100.026	4.44729	55.6716	2.61076
TraesCS4A02G297100.1	3.81295	0.227606	1.66623	0.00742217
TraesCS4A02G298400.1	1.23331	0.155733	0.581679	0.0250065
TraesCS4A02G315300.1	14.5164	0.601208	10.3966	0.289719
TraesCS4A02G322200LC.1	2.97138	0.155172	1.98248	0.173646
TraesCS4A02G335000LC.1	22.7031	1.18408	14.9297	1.00508
TraesCS4A02G355900.1	4.19437	0.326436	2.6874	0.186395
TraesCS4A02G374700.1	7.52036	0.0905245	4.29975	0.542225
TraesCS4A02G409600.1	12.2663	0.696948	7.05776	0.522946
TraesCS4A02G419400.1	17.7508	0.142215	11.1609	1.1818
TraesCS4A02G434900.1	37.3428	0.481788	28.9117	0.62454
TraesCS4A02G472600.1	43.8424	0.154712	34.6699	1.8175
TraesCS4A02G474300.1	15.4376	0.506453	9.79509	0.191124
TraesCS4A02G475100.1	6.21849	0.0699057	4.07929	0.436354
TraesCS4A02G672000LC.1	43.2184	3.11531	25.0938	1.5815
TraesCS4B02G022000LC.1	10.6461	0.230798	5.36074	0.341362
TraesCS4B02G036500.1	8.72007	0.4356	6.38985	0.236466
TraesCS4B02G042700.1	2.87913	0.131126	1.61937	0.294097
TraesCS4B02G043100.1	52.6575	2.57216	35.1642	1.76782
TraesCS4B02G054000.1	13.2606	0.282924	9.36729	0.374392
TraesCS4B02G055800.1	2.95567	0.136142	1.79888	0.117583
TraesCS4B02G057900.1	50.7822	0.809904	40.7065	1.69762
TraesCS4B02G060000.1	65.5356	1.92459	44.4992	1.96101
TraesCS4B02G086900.2	0.526875	0.214898	0	0
TraesCS4B02G089500.1	30.8762	2.38337	18.7881	1.98676
TraesCS4B02G090800.1	8.62267	0.650062	5.09694	0.645167
TraesCS4B02G122100.1	10.7081	0.320275	6.00029	0.284554
TraesCS4B02G127100.1	6.6029	0.138398	4.87938	0.313266
TraesCS4B02G185500.1	17.2541	1.39106	10.4961	0.270618
TraesCS4B02G185600.1	6.10069	0.305472	4.593	0.283949
TraesCS4B02G220200.1	15.985	1.61705	8.77848	0.568852
TraesCS4B02G220700.2	2.07443	0.446205	0	0
TraesCS4B02G234300LC.1	104.992	2.41493	77.2168	5.42131
TraesCS4B02G262900.1	2.1704	0.123899	1.05858	0.0120311
TraesCS4B02G321200.1	4.20614	0.390458	2.24553	0.117762
TraesCS4B02G329400.1	13.6027	0.61603	10.3957	0.0840936
TraesCS4B02G347100.1	6.99054	0.280295	3.91242	0.0917286
TraesCS4B02G349500.1	15.7902	1.23677	9.41669	1.01487
TraesCS4B02G352100.1	5.27264	0.467395	3.39947	0.429209
TraesCS4B02G375800.1	3.38506	0.180009	1.89302	0.200905
TraesCS4B02G385500.1	1.80566	0.20374	0.269974	0.161537
TraesCS4D02G014900.1	91.4283	5.92375	55.3077	3.31204
TraesCS4D02G026800LC.1	22.9087	1.06923	16.3799	0.187078
TraesCS4D02G038900.1	8.74025	0.284546	6.61996	0.251765
TraesCS4D02G040100.1	3.21881	0.118248	2.07018	0.237896
TraesCS4D02G040400.1	45.8616	2.57231	25.1583	0.38217
TraesCS4D02G045700.1	28.884	0.495438	20.8662	0.564998
TraesCS4D02G054000.1	10.7703	0.343754	7.24932	0.636911
TraesCS4D02G086300.1	24.6185	0.504411	16.3578	0.990652
TraesCS4D02G086400.1	36.6663	4.03828	22.5164	1.50398
TraesCS4D02G087900.1	13.4838	1.64007	5.67112	0.491983
TraesCS4D02G110000.1	3.69341	0.146831	1.8858	0.22055
TraesCS4D02G117200.1	1.67519	0.159078	0.905991	0.11904
TraesCS4D02G122500.1	31.8982	0.871786	24.006	0.938058
TraesCS4D02G182700.1	8.1185	0.242614	5.34685	0.253863
TraesCS4D02G184800.1	2.37439	0.296808	1.3017	0.0623055
TraesCS4D02G186900.1	6.56811	0.347087	4.75702	0.340431
TraesCS4D02G205300.1	274.403	10.7929	193.939	7.62877
TraesCS4D02G220500.1	12.2317	1.18715	4.69268	0.310855
TraesCS4D02G221000.2	2.19014	0.815673	0.0104077	0.0104077
TraesCS4D02G236000.1	3.43573	0.331416	1.49333	0.102524
TraesCS4D02G242800LC.1	36.1187	3.15454	16.2965	2.16172
TraesCS4D02G258000.2	22.8765	0.488384	16.4355	0.907593
TraesCS4D02G261300.1	13.7552	0.319733	10.1051	0.290808
TraesCS4D02G262600LC.1	15.7387	0.502623	11.2005	0.117335
TraesCS4D02G264800.1	25.5979	0.806302	16.0103	1.45917
TraesCS4D02G265800.1	1.23717	0.0104637	0.594697	0.0890122
TraesCS4D02G275300LC.1	41.7926	2.72214	21.1068	3.4782
TraesCS4D02G276000.1	22.1097	1.8017	14.5131	0.64105
TraesCS4D02G277000.1	44.5987	2.33812	28.2751	0.833036
TraesCS4D02G277300.1	3.86454	0.0297211	1.85562	0.0265272
TraesCS4D02G281700.1	1.11838	0.0771564	0.569043	0.0558857
TraesCS4D02G289900.1	30.9241	1.31374	24.4267	1.01495
TraesCS4D02G332500.1	14.097	0.437941	10.8649	0.337814
TraesCS4D02G342000.1	10.3666	0.288331	4.90006	0.344516
TraesCS4D02G351700.1	12.698	0.733808	7.05889	1.00175
TraesCS4D02G413900LC.1	8.41775	0.304056	6.14223	0.114335
TraesCS4D02G456000LC.1	7.53356	0.608453	4.62319	0.256609
TraesCS4D02G456100LC.1	6.15072	0.818776	2.63323	0.469302
TraesCS4D02G456200LC.1	17.8015	0.702911	10.3117	0.958171
TraesCS5A02G026300.1	12.8048	0.472763	9.10395	0.37032
TraesCS5A02G033000LC.1	4.47255	0.0857351	3.12688	0.124605
TraesCS5A02G079100.1	31.3571	1.03328	21.7759	0.904044
TraesCS5A02G088300.1	97.0116	4.85007	71.0772	1.68267
TraesCS5A02G089400.1	44.3324	1.38453	33.9407	1.11973
TraesCS5A02G118500.1	13.2163	0.490441	10.2038	0.435294
TraesCS5A02G130900.1	18.8751	0.284804	15.1394	1.2398
TraesCS5A02G143400.1	54.8245	0.960458	42.0161	1.25873
TraesCS5A02G161000.1	42.1914	1.099	30.4946	0.430619
TraesCS5A02G168200.1	4.8419	0.19114	3.21472	0.0945365
TraesCS5A02G170700.1	4.16692	0.169581	2.91011	0.150415
TraesCS5A02G188200.1	10.2073	0.40486	5.66493	0.0312468
TraesCS5A02G201400.1	4.41829	0.258424	2.81381	0.0844127
TraesCS5A02G203300.1	184.883	4.19229	142.274	1.85989
TraesCS5A02G213100.1	5.68822	0.0677655	3.90016	0.06515
TraesCS5A02G223310LC.1	10.0975	0.230987	7.37598	0.804664
TraesCS5A02G227100.1	29.2825	0.959524	16.9578	0.907671
TraesCS5A02G232700.1	14.5256	0.283023	10.5823	0.605342
TraesCS5A02G242300.1	117.825	5.06753	80.6967	2.97504
TraesCS5A02G245800.1	12.0225	0.75319	7.4449	0.791547
TraesCS5A02G246900.1	1.97435	0.380912	0.819677	0.0513435
TraesCS5A02G253700.1	7.99918	0.804435	4.20899	0.310295
TraesCS5A02G256900.1	31.2646	1.61737	13.501	2.86318
TraesCS5A02G264300.1	52.7187	1.77641	39.2878	0.587675
TraesCS5A02G265800.1	1.3416	0.120036	0.438994	0.0282891
TraesCS5A02G290100.2	16.2397	0.265054	12.4988	0.536191
TraesCS5A02G295900.1	90.6137	0.91753	58.0047	4.74144
TraesCS5A02G313000.1	3.13902	0.0287949	1.37115	0.0162535
TraesCS5A02G316600.1	94.4743	1.75454	54.6417	7.88292
TraesCS5A02G322500.1	13.1696	2.30121	5.81827	0.585003
TraesCS5A02G347400.1	1.10274	0.0796132	0.468692	0.0614559
TraesCS5A02G349700LC.1	14.8699	0.998449	8.16707	0.350941
TraesCS5A02G350600.1	90.5962	12.3228	45.9489	3.97606
TraesCS5A02G359500LC.1	4.25302	0.123112	1.48372	0.338798
TraesCS5A02G368800LC.1	56.3498	0.161561	34.1361	1.36883
TraesCS5A02G382600.1	8.3344	0.892149	5.12788	0.0470878
TraesCS5A02G391800.1	21.7529	1.14925	12.2566	0.646008
TraesCS5A02G400300.1	17.1045	0.672054	12.1217	0.860423
TraesCS5A02G414400.1	16.9912	2.08203	9.48462	0.662633
TraesCS5A02G424600.1	15.5155	0.211401	8.35403	0.590652
TraesCS5A02G426600.1	18.2723	0.589274	13.2324	0.737408
TraesCS5A02G457500.1	18.203	1.6845	12.3613	1.00733
TraesCS5A02G468800.1	46.8428	2.21273	32.5484	2.08367
TraesCS5A02G482800.1	35.5808	2.43942	26.5526	1.86037
TraesCS5A02G487000.1	16.1781	0.46263	11.3678	0.185397
TraesCS5A02G487200.1	7.33226	0.453261	4.96184	0.232181
TraesCS5A02G492100.1	18.1961	1.02319	12.3534	1.04678
TraesCS5A02G505200.1	7.67796	0.669339	4.80814	0.103916
TraesCS5A02G512000.1	14.9142	0.627052	9.62859	0.255242
TraesCS5A02G520700.1	11.4746	0.37709	7.19259	0.158465
TraesCS5A02G565000LC.3	22.9497	0.335427	13.3343	1.45029
TraesCS5B02G002100.1	2.03624	0.225619	0.566208	0.117677
TraesCS5B02G025300.1	12.712	0.595293	9.3644	0.28846
TraesCS5B02G037900.1	5.71034	0.0539942	3.60752	0.264985
TraesCS5B02G043900.1	7.15292	0.108294	4.9206	0.485382
TraesCS5B02G044000.1	5.45761	0.36917	3.84524	0.0901618
TraesCS5B02G064900.1	1090.81	15.5932	817.099	18.9955
TraesCS5B02G099700.1	0.580876	0.0573009	0.293076	0.0292371
TraesCS5B02G105500.1	8.96692	0.0771238	5.86884	0.177597
TraesCS5B02G123100.1	4.99193	0.146632	3.30057	0.0821871
TraesCS5B02G130800.1	18.8553	0.707598	14.2947	0.716281
TraesCS5B02G177400.4	0.552307	0.203162	0	0
TraesCS5B02G189500.1	1.76803	0.0358623	1.15078	0.104772
TraesCS5B02G200500.1	11.921	0.485443	8.331	0.742799
TraesCS5B02G201900.1	2.28398	0.15914	1.24582	0.107018
TraesCS5B02G202000.1	108.439	4.15169	76.1667	2.82575
TraesCS5B02G219300.1	20.8247	0.97441	13.2333	1.21728
TraesCS5B02G223800.1	6.63946	0.380102	3.45021	0.13976
TraesCS5B02G225700.1	15.3843	0.351329	10.6285	0.155166
TraesCS5B02G233000.1	9.42649	0.195258	7.24623	0.339879
TraesCS5B02G243200.1	18.3468	1.71311	10.6822	1.39859
TraesCS5B02G246900.1	3.86458	0.341065	2.30494	0.153916
TraesCS5B02G256400.1	22.3726	2.23133	7.48651	1.73996
TraesCS5B02G263600.1	49.0874	1.25267	35.8814	1.79714
TraesCS5B02G265600.1	24.1415	1.52953	18.3449	1.45663
TraesCS5B02G265600.2	23.1153	1.11229	14.2286	1.09275
TraesCS5B02G305100.1	22.521	0.867215	18.1842	0.399875
TraesCS5B02G313900.1	1.40441	0.131923	0.440715	0.112083
TraesCS5B02G314300LC.1	16.9541	0.687919	10.6019	0.578077
TraesCS5B02G317200.1	64.5259	1.17148	37.1347	6.25253
TraesCS5B02G317400.1	0.902903	0.116509	0.24559	0.0485726
TraesCS5B02G322900.1	12.7204	2.50562	4.01748	0.440655
TraesCS5B02G375500.1	12.112	0.0863669	8.4131	0.660497
TraesCS5B02G386800.1	19.2544	1.05235	8.13296	0.628325
TraesCS5B02G396700.1	26.8993	2.00009	18.4399	0.204871
TraesCS5B02G428500.1	16.6552	0.607951	13.1472	0.557802
TraesCS5B02G429500LC.1	22.054	0.285905	11.3003	0.380769
TraesCS5B02G440400LC.1	4.11057	0.0584065	2.86615	0.350278
TraesCS5B02G442200.1	22.0167	1.26709	16.149	0.0796002
TraesCS5B02G447000LC.1	3.76277	0.146187	2.60716	0.0887518
TraesCS5B02G448300.1	57.4377	1.93602	38.8066	2.31192
TraesCS5B02G457000.1	1.26699	0.0803332	0.695964	0.0567442
TraesCS5B02G466700.1	29.8194	1.70752	18.1648	2.06926
TraesCS5B02G474000.1	60.2006	2.00148	47.9079	1.51601
TraesCS5B02G481300.1	28.1153	1.50163	19.9659	1.25933
TraesCS5B02G493300LC.1	23.1574	0.397466	14.0682	1.9758
TraesCS5B02G496000.1	28.8668	1.60993	19.6579	1.62845
TraesCS5B02G501000.1	18.5354	0.956659	10.8948	0.774016
TraesCS5B02G516200.1	2.28429	0.0930572	1.30615	0.0897835
TraesCS5B02G583000LC.1	7.72285	0.923206	4.16012	0.237721
TraesCS5B02G712000LC.1	5.39233	0.137972	1.81456	0.470737
TraesCS5D02G034200.1	8.82185	0.0673242	6.55741	0.569923
TraesCS5D02G044800.1	7.16311	0.239492	4.36714	0.327078
TraesCS5D02G067900.2	14.6197	0.729701	10.0608	0.339354
TraesCS5D02G093100.1	97.6783	1.71022	68.093	2.49341
TraesCS5D02G101500.1	25.8491	0.307615	20.8133	1.64579
TraesCS5D02G122800.1	0.756246	0.0597909	0.0130175	0.0130175
TraesCS5D02G138400.1	29.7864	0.482308	22.9781	1.79972
TraesCS5D02G143900.1	4.49751	0.313114	2.69481	0.274928
TraesCS5D02G148600.2	33.3685	0.920683	18.9642	0.906259
TraesCS5D02G169600.2	15.2286	1.98734	8.41632	0.225152
TraesCS5D02G194100.1	23.8655	0.185487	11.9072	1.65581
TraesCS5D02G209600.1	2.58518	0.136577	1.21512	0.0560098
TraesCS5D02G209700.1	160.784	5.22242	116.461	3.82468
TraesCS5D02G218900.1	8.58342	0.366192	6.31038	0.307833
TraesCS5D02G233000.1	4.92614	0.11954	2.92743	0.272898
TraesCS5D02G234600.1	38.9456	1.04812	25.3634	0.343358
TraesCS5D02G235300.1	20.1583	0.327833	15.0465	0.348058
TraesCS5D02G238300.1	42.2423	3.43263	25.7768	0.76862
TraesCS5D02G241400.1	12.8909	0.569296	9.6996	0.25152
TraesCS5D02G244600.1	4.30941	0.168584	2.88974	0.148039
TraesCS5D02G246300.1	14.1788	0.757574	9.94803	0.720828
TraesCS5D02G252500.1	10.1729	0.234569	5.9559	0.673046
TraesCS5D02G253100.1	30.8358	0.941826	17.5661	1.1964
TraesCS5D02G273700.1	8.45661	0.623274	4.13367	0.0768103
TraesCS5D02G273900.2	36.0793	2.94638	21.3584	1.25075
TraesCS5D02G285100.1	0.613274	0.0297223	0.345005	0.0365499
TraesCS5D02G319700.1	2.92138	0.20159	0.863389	0.149186
TraesCS5D02G323100.2	3.19332	0.314552	1.55014	0.0817442
TraesCS5D02G325400.2	5.73649	0.263385	3.95449	0.226537
TraesCS5D02G336000.1	17.1013	0.25212	13.361	0.495044
TraesCS5D02G353500.1	9.51119	0.22537	7.16198	0.350697
TraesCS5D02G357600.1	129.858	18.2013	61.2898	6.09201
TraesCS5D02G376800LC.1	4.25772	0.293629	2.95868	0.305359
TraesCS5D02G392000.1	11.6598	0.214385	7.95364	0.517187
TraesCS5D02G401700.1	27.9897	1.32036	18.0174	1.71807
TraesCS5D02G404600.2	1.29706	0.114394	0.713835	0.0688951
TraesCS5D02G422800.1	20.8097	3.30305	10.7602	0.535482
TraesCS5D02G433100.1	29.8166	0.693093	22.2426	2.00665
TraesCS5D02G464700.1	3.36708	0.191544	1.45139	0.181623
TraesCS5D02G464800.1	12.1693	1.12368	7.08421	0.889517
TraesCS5D02G468400.1	29.0626	2.59109	16.3986	2.57493
TraesCS5D02G481700.1	63.2332	4.48704	41.5456	2.39165
TraesCS5D02G486300.2	18.1532	0.788768	11.2013	0.880823
TraesCS5D02G500900LC.1	41.0073	2.43805	31.1599	0.481581
TraesCS5D02G501400.1	20.7336	0.494658	11.7755	1.07939
TraesCS5D02G508800.1	183.455	1.12544	131.064	10.4017
TraesCS5D02G510100.1	6.43401	0.110568	4.59851	0.564176
TraesCS5D02G512600LC.1	6.26136	0.11054	4.75064	0.31685
TraesCS5D02G513200.2	3.98744	0.226183	2.36504	0.350664
TraesCS5D02G516300.1	13.5366	0.587475	8.30195	0.634201
TraesCS5D02G520500LC.1	16.7961	0.149307	7.52814	0.557034
TraesCS5D02G521600.1	7.25308	0.725715	2.89914	0.452865
TraesCS6A02G002000.1	6.64359	0.353046	4.12635	0.310616
TraesCS6A02G007300.1	2.33602	0.156401	0.616143	0.105293
TraesCS6A02G013200.2	9.83769	0.397721	6.63301	0.0961478
TraesCS6A02G059100.1	18.482	0.551257	13.6992	0.445248
TraesCS6A02G065800.1	3.01374	0.286984	1.52786	0.230054
TraesCS6A02G085300.1	27.9255	0.83717	21.1945	0.737462
TraesCS6A02G088900.1	12.4253	0.479138	8.73564	0.275092
TraesCS6A02G108000.1	11.8414	0.436863	7.58874	0.312189
TraesCS6A02G117200.1	473.856	9.14791	343.752	17.918
TraesCS6A02G121100.1	10.3041	0.175153	7.11779	0.489939
TraesCS6A02G141200.1	28.9746	2.72445	14.4547	1.19804
TraesCS6A02G177300.2	5.62146	0.162084	3.08325	0.200807
TraesCS6A02G238900.1	8.43077	0.796783	6.05304	0.242287
TraesCS6A02G251100.1	7.537	0.389207	4.25999	0.0765235
TraesCS6A02G252400.1	14.8929	0.100113	9.91106	0.301905
TraesCS6A02G269600.1	26.8812	0.584178	20.772	0.592154
TraesCS6A02G273700.1	28.7846	1.62701	9.07946	2.24751
TraesCS6A02G277500.1	6.16306	0.103226	4.3221	0.229749
TraesCS6A02G281500.1	4.967	0.331071	2.49707	0.301922
TraesCS6A02G287300.1	51.5134	7.53308	20.8871	1.42083
TraesCS6A02G287700.1	16.156	0.896754	9.01141	0.509188
TraesCS6A02G295300.1	39.7984	1.30613	30.4971	1.66896
TraesCS6A02G296400.1	11.8977	0.544012	8.34621	0.24977
TraesCS6A02G297400.1	66.1172	4.44797	31.8131	2.5205
TraesCS6A02G325300.1	49.569	2.58543	36.6422	0.474154
TraesCS6A02G335900.1	49.3478	1.50791	35.4985	0.84384
TraesCS6A02G350000.2	2.80626	0.240595	1.47655	0.0986251
TraesCS6A02G380500.1	12.0819	0.635768	9.00103	0.532663
TraesCS6A02G408200LC.1	53.6585	5.16934	36.7594	1.44815
TraesCS6A02G412800.1	17.598	0.391817	11.9902	1.03842
TraesCS6A02G415931.1	1.36705	0.063304	0.78514	0.0139132
TraesCS6A02G417300.1	21.2243	0.736605	15.5237	0.888434
TraesCS6A02G454000LC.1	31.6613	1.22084	18.852	1.1371
TraesCS6B02G012800.1	5.28232	0.47895	1.81221	0.177554
TraesCS6B02G020100.1	14.1872	0.507583	8.66047	0.227346
TraesCS6B02G026200LC.1	2.86164	0.533125	0.791626	0.0698764
TraesCS6B02G047900LC.1	6.70604	0.136759	3.34662	0.651669
TraesCS6B02G053700.1	5.67434	0.293905	4.0583	0.476112
TraesCS6B02G084700.1	99.8334	4.61076	39.7045	2.39941
TraesCS6B02G116700.2	10.7024	0.553997	6.73387	0.177542
TraesCS6B02G126000.1	69.3845	1.48177	54.7571	1.27808
TraesCS6B02G134600LC.3	2.25921	0.785801	2.0791e-08	2.0791e-08
TraesCS6B02G136800LC.1	57.3503	1.18412	40.4484	4.67915
TraesCS6B02G144900.1	327.329	10.355	239.414	11.3213
TraesCS6B02G161400.1	0.578583	0.0698752	0.274788	0.0304326
TraesCS6B02G177200.1	9.34723	0.338432	5.77914	0.13448
TraesCS6B02G178000.1	8.82152	0.239172	6.30563	0.146069
TraesCS6B02G191500.1	36.4536	2.9367	22.5698	2.90085
TraesCS6B02G205000.1	0.529817	0.0625054	0.207983	0.0477307
TraesCS6B02G207300.1	1.62711	0.137686	0.898118	0.132823
TraesCS6B02G228900.1	31.9793	0.218257	21.772	1.02445
TraesCS6B02G274200.1	15.7791	0.31287	10.8848	0.529423
TraesCS6B02G277400.1	24.8205	0.468419	18.0277	1.31695
TraesCS6B02G285600.1	6.43733	0.1513	4.58602	0.346569
TraesCS6B02G294100.1	0.529252	0.0333153	0.190054	0.0225078
TraesCS6B02G299200.1	4.71276	0.156753	2.42427	0.151646
TraesCS6B02G301000.1	5.82525	1.0045	2.29367	0.270467
TraesCS6B02G316600.1	52.8703	8.02614	23.5458	3.04024
TraesCS6B02G326200.1	20.7718	0.103069	14.1611	1.72676
TraesCS6B02G356200.1	18.6073	1.28081	9.15211	1.14802
TraesCS6B02G363600.2	20.5664	0.405134	16.1798	0.714415
TraesCS6B02G383200.1	7.68027	0.464222	2.33879	0.169937
TraesCS6B02G389700.1	5.95447	0.27614	3.03998	0.401842
TraesCS6B02G413500.1	11.6682	0.453629	9.02291	0.662706
TraesCS6B02G419500.1	5.70323	0.163746	3.9976	0.218343
TraesCS6B02G437900.1	2.07268	0.146205	1.2144	0.114644
TraesCS6B02G447600.1	68.7382	1.73278	55.2712	1.44956
TraesCS6B02G560100LC.1	47.4438	1.13749	26.0492	0.924968
TraesCS6B02G593700LC.1	48.6893	2.08815	38.3863	2.36973
TraesCS6B02G694800LC.1	5.95932	0.465266	1.575	0.093801
TraesCS6D02G001600.1	334.806	5.05679	230.564	8.35234
TraesCS6D02G011600.1	2.13475	0.230942	0.865371	0.0446685
TraesCS6D02G016300.1	17.0489	0.65149	11.817	0.267777
TraesCS6D02G026400.1	0.526387	0.0203727	0.170051	0.0501965
TraesCS6D02G078300.1	37.1035	1.56525	24.8419	1.00489
TraesCS6D02G087400.1	29.3198	1.20324	11.9435	2.20463
TraesCS6D02G096000.1	11.3458	0.422481	8.03652	0.281134
TraesCS6D02G111000.1	6.06688	0.267808	3.98373	0.319662
TraesCS6D02G113600LC.1	31.9087	0.602438	24.4761	0.593178
TraesCS6D02G130600.1	22.5063	2.3219	11.561	1.62078
TraesCS6D02G139700.1	14.3845	0.504286	10.0571	0.721135
TraesCS6D02G145400.1	9.53725	0.203474	6.91457	0.461639
TraesCS6D02G187200.1	11.4446	0.423387	9.13036	0.594204
TraesCS6D02G202000.1	75.398	6.87356	46.2154	5.9415
TraesCS6D02G229400.1	27.3553	0.321591	21.789	1.3945
TraesCS6D02G238900.1	18.3108	0.777124	12.6832	0.526922
TraesCS6D02G243500.1	36.933	1.78197	24.5037	1.24346
TraesCS6D02G245300.1	42.3106	1.41208	32.8059	0.825506
TraesCS6D02G250500.1	7.18541	0.592947	4.84714	0.0790758
TraesCS6D02G258100.1	5.07805	0.121218	3.61443	0.236012
TraesCS6D02G268000.1	27.085	5.51903	8.40126	0.846428
TraesCS6D02G268400.1	14.6229	1.02285	10.1242	0.770382
TraesCS6D02G274100.2	1.81937	0.21191	0.917828	0.0777083
TraesCS6D02G275900.1	43.4545	0.430218	31.3305	2.23499
TraesCS6D02G307700.1	3.05865	0.101656	1.92082	0.160281
TraesCS6D02G317000LC.1	122.524	4.7203	86.3107	2.8319
TraesCS6D02G324500.1	16.5569	0.205702	13.0552	0.758274
TraesCS6D02G327400.2	2.28014	0.286021	1.49621	0.083357
TraesCS6D02G332400.1	1.63137	0.118135	0.809127	0.0500004
TraesCS6D02G335100.1	22.3004	0.604575	14.479	0.400284
TraesCS6D02G336000LC.1	20.6241	0.743296	9.06746	0.924861
TraesCS6D02G343000.1	13.0948	0.764646	9.91199	0.398099
TraesCS6D02G344400.1	36.206	1.17699	23.8636	2.61403
TraesCS6D02G357600LC.1	51.0008	1.15788	27.4269	1.38313
TraesCS6D02G365200.1	11.9095	0.366693	7.97233	0.752948
TraesCS6D02G382700LC.1	30.3876	0.579151	22.1289	1.24448
TraesCS6D02G383600.1	5.47332	0.262489	3.91064	0.0509016
TraesCS6D02G385500.1	906.898	10.2283	545.988	30.3755
TraesCS6D02G397000.1	19.899	0.766094	12.105	0.561221
TraesCS6D02G402600.1	26.2298	0.512071	16.7725	0.597804
TraesCS6D02G438900LC.1	4.51302	0.409924	1.47847	0.128712
TraesCS6D02G477500LC.1	5.72658	0.329649	3.79413	0.110017
TraesCS7A02G016700LC.1	2.33685	0.200208	0.829838	0.122531
TraesCS7A02G020600.1	10.0172	0.425305	6.64769	0.229185
TraesCS7A02G051600.1	12.5208	1.25945	8.43743	0.280974
TraesCS7A02G068800.1	4.5263	0.157945	3.21587	0.0901903
TraesCS7A02G076500.1	23.551	1.21766	13.6038	1.24914
TraesCS7A02G082300.1	2.45805	0.1698	1.61223	0.114978
TraesCS7A02G095500.1	45.7523	2.4295	33.058	0.443261
TraesCS7A02G128800.1	11.0662	0.458697	7.79093	0.467028
TraesCS7A02G165600.1	56.0138	2.38835	35.3121	1.45046
TraesCS7A02G168500.1	32.1675	0.518974	23.7089	0.420198
TraesCS7A02G178100.1	10.7913	0.523159	8.03366	0.132269
TraesCS7A02G196500.1	8.70147	0.477251	4.92473	0.181807
TraesCS7A02G231800LC.1	55.8304	0.815856	37.628	0.903402
TraesCS7A02G238900.2	2.91717	0.194168	1.72379	0.0821963
TraesCS7A02G245400.1	57.8313	2.50073	44.2395	1.75607
TraesCS7A02G270700.1	19.014	0.619582	10.162	1.41961
TraesCS7A02G276400.1	6.48134	0.442783	4.02789	0.461476
TraesCS7A02G281500.1	38.6329	2.73198	25.4381	2.87969
TraesCS7A02G298700.1	9.46959	0.219155	6.37717	0.285712
TraesCS7A02G315916.1	2.61686	0.211321	1.64669	0.149211
TraesCS7A02G316100.1	72.5227	1.66846	53.1767	1.91499
TraesCS7A02G334800.1	15.2639	0.222891	11.0195	0.324229
TraesCS7A02G343800.2	44.3311	3.79035	18.5895	2.38562
TraesCS7A02G359300.1	22.7933	2.24994	12.6927	0.8079
TraesCS7A02G361000.1	1.97192	0.177768	1.21114	0.0712158
TraesCS7A02G378300.1	8.06509	0.442768	4.86443	0.234106
TraesCS7A02G394900.1	3.00407	0.249159	1.85351	0.0766727
TraesCS7A02G397200.1	78.6353	4.14607	51.0694	4.21204
TraesCS7A02G426200.2	7.82915	0.209267	5.6936	0.741142
TraesCS7A02G428200.1	11.6667	0.458187	8.46796	0.488219
TraesCS7A02G436400.1	7.33285	0.270569	5.19703	0.22415
TraesCS7A02G438500.1	179.907	4.4851	130.437	5.65379
TraesCS7A02G457100.2	1.14982	0.15636	0.0601617	0.0601617
TraesCS7A02G462400.1	281.734	11.3966	190.053	12.3727
TraesCS7A02G476500.1	21.1412	1.01776	11.933	0.746545
TraesCS7A02G476500.2	24.2039	1.40828	14.0866	1.00456
TraesCS7A02G523900.1	7.96328	0.1893	4.73471	0.209939
TraesCS7A02G524900.1	76.9389	4.66588	46.9276	5.89847
TraesCS7A02G536600.1	2.20839	0.0710638	1.15776	0.123788
TraesCS7A02G586300LC.1	21.8837	0.379673	17.1075	0.50159
TraesCS7A02G602900LC.1	3.73994	0.139036	1.60969	0.311656
TraesCS7A02G686400LC.1	9.75965	0.0718681	7.16728	0.551581
TraesCS7B02G028700.1	16.133	0.375092	9.32952	0.259103
TraesCS7B02G044110LC.1	2.46308	0.255193	1.31788	0.0244528
TraesCS7B02G073300.1	29.9488	0.577238	21.7553	0.732261
TraesCS7B02G077200.1	40.8353	2.08463	24.7804	0.829925
TraesCS7B02G103400.1	4.08132	0.361918	1.54153	0.389817
TraesCS7B02G143900.1	22.911	0.664338	15.7388	1.10021
TraesCS7B02G144900.1	38.6669	2.0035	27.8324	1.24972
TraesCS7B02G152200.1	56.01	2.51284	42.1611	0.738985
TraesCS7B02G168800.1	44.7488	0.77623	31.2408	2.21768
TraesCS7B02G200900.2	6.35862	0.346308	4.31115	0.0942268
TraesCS7B02G214900.2	37.4137	0.518634	28.7193	0.73943
TraesCS7B02G217200.1	88.9307	2.11726	60.6267	1.41087
TraesCS7B02G243600.1	20.0667	0.457477	14.3837	0.607049
TraesCS7B02G257210LC.1	18.3304	0.594456	13.4897	0.205954
TraesCS7B02G266800.2	2.37915	0.130963	1.47369	0.132486
TraesCS7B02G267900.1	19.075	0.996493	11.637	1.27528
TraesCS7B02G308300.5	10.3056	1.06721	4.90405	0.931605
TraesCS7B02G314900.1	35.8248	1.10206	24.5072	1.08242
TraesCS7B02G321500.1	5.13255	0.246032	2.9118	0.389836
TraesCS7B02G322600.1	7.88072	0.125153	6.13595	0.198137
TraesCS7B02G341900.1	45.9989	2.3733	33.4355	0.661043
TraesCS7B02G441200.1	5.58798	0.295088	3.24355	0.185256
TraesCS7B02G465400.1	123.634	3.99962	87.9976	5.95128
TraesCS7B02G694900LC.1	1.19489	0.424587	0.072071	0.072071
TraesCS7B02G713500LC.1	8.76485	0.533233	0.0316515	0.0316515
TraesCS7B02G802310LC.1	14.7442	0.383299	11.6144	0.751634
TraesCS7D02G000300.1	65.3789	5.40288	42.1747	2.3152
TraesCS7D02G010100.1	32.4529	1.27179	22.9264	2.70163
TraesCS7D02G010200.1	14.0645	1.30592	7.1387	0.707894
TraesCS7D02G014200LC.1	1.904	0.233721	0.845327	0.0984147
TraesCS7D02G057500.1	1.22543	0.042509	0.720583	0.0631723
TraesCS7D02G060600.2	3.1657	0.113321	1.68932	0.101439
TraesCS7D02G063900.1	15.2963	0.0571181	10.1728	0.287303
TraesCS7D02G072200.1	11.7648	0.343733	6.54909	0.440634
TraesCS7D02G095700.1	3.28522	0.0948934	1.72777	0.125626
TraesCS7D02G150500.1	4.94879	0.0952163	2.88443	0.154306
TraesCS7D02G156610LC.1	1.77926	0.212597	0.935906	0.0736779
TraesCS7D02G209000.1	1.11531	0.163935	0.502351	0.0709614
TraesCS7D02G211900.1	34.9151	0.5885	27.6117	2.28107
TraesCS7D02G220600.1	3.31775	0.137019	1.66069	0.0695508
TraesCS7D02G227300.1	30.76	2.47307	19.4193	2.0683
TraesCS7D02G243600.1	6.85246	0.643584	4.37272	0.2475
TraesCS7D02G243700.1	26.7487	0.590232	19.0101	1.67801
TraesCS7D02G244000.1	50.2012	1.39409	33.5615	0.604621
TraesCS7D02G246100.1	28.4283	1.3547	21.2526	0.992043
TraesCS7D02G254100.1	48.4208	1.39102	34.2789	1.67744
TraesCS7D02G311200.2	41.9234	0.775398	33.5491	1.26754
TraesCS7D02G313100.1	69.5225	1.53136	52.8172	1.88
TraesCS7D02G322000.1	30.257	2.61101	20.9305	0.46132
TraesCS7D02G336000.1	92.8226	2.18772	72.0825	1.84283
TraesCS7D02G354000.1	1.30499	0.146492	0.658426	0.0752752
TraesCS7D02G362100.1	3.12244	0.260278	2.08598	0.203943
TraesCS7D02G363200.1	15.9831	1.24603	9.4064	0.460881
TraesCS7D02G370700.1	2.15381	0.133673	1.0832	0.146766
TraesCS7D02G408100.1	25.5145	0.408408	19.5143	0.840333
TraesCS7D02G414400.2	10.3314	0.208891	7.41902	0.0467242
TraesCS7D02G512900.1	7.11309	0.324073	5.10347	0.242927
TraesCS7D02G529200.1	42.1892	1.52574	32.6654	1.2228
TraesCSU02G024900.1	33.2165	1.82352	24.4619	0.896875
TraesCSU02G125000.1	60.8434	1.46124	48.3867	2.27686
TraesCSU02G185600LC.1	31.4184	2.20331	23.3013	1.45571
TraesCSU02G400000LC.1	50.9416	3.09527	21.1266	2.93548
TraesCSU02G435100LC.1	1.32137	0.162441	0.407868	0.0800395

## Sheet: Up-regulated; Ps1ps1 (Het.)
Transcript ID	mean_tpm_WT	mean_se_WT	mean_tpm_Ps1/ps1	mean_se_Ps1/ps1
TraesCS1B02G033900.1	32.1106	3.546	63.9534	5.29887
TraesCS1B02G243200.1	13.8196	0.96012	19.3299	0.739556
TraesCS1D02G020300LC.2	16.5199	1.32866	27.3109	1.50841
TraesCS1D02G022000.1	48.7872	1.35792	69.443	3.01351
TraesCS1D02G411700.4	7.67323e-09	7.67323e-09	1.63469	0.644695
TraesCS2B02G293400.3	4.44608e-06	4.44526e-06	2.65729	1.33915
TraesCS2B02G526200.1	1.39098e-05	1.3794e-05	1.32626	0.412893
TraesCS2D02G219700.1	1.68581e-05	1.68581e-05	2.27484	0.579874
TraesCS3B02G277500.5	2.50848e-09	2.47066e-09	0.465314	0.164976
TraesCS5A02G212800.1	2.12045	0.216545	3.53036	0.159878
TraesCS5B02G393900.1	2.65251	0.23056	3.99995	0.128725
TraesCS6A02G015800.2	0	0	0.716545	0.103253
TraesCS6D02G308100.1	1.64349e-05	1.64349e-05	0.590379	0.145922
TraesCS7B02G050100.6	0.0011603	0.00114621	2.91691	0.65909
TraesCS7D02G088100.1	16.2779	1.79134	29.111	2.48582
TraesCS7D02G250100.5	0.000201283	9.93401e-05	1.96833	0.668403
TraesCSU02G016900.2	0.001366	0.00133935	1.44966	0.44698

## Sheet: Down-regulated; PS1ps1 (Het.)
Transcript ID	mean_tpm_WT	mean_se_WT	mean_tpm_Ps1/ps1	mean_se_Ps1/ps1
TraesCS1A02G095000.1	15.4144	0.921135	10.9806	0.542648
TraesCS1A02G154900.1	84.3903	3.77039	52.4671	5.12522
TraesCS1D02G402900.1	16.141	0.77952	10.9919	0.877114
TraesCS2A02G420900.2	36.7071	0.791514	29.367	0.0765448
TraesCS2B02G268100.2	13.7598	0.366237	10.3208	0.659377
TraesCS2B02G399800.1	61.9115	1.4518	46.9684	1.99166
TraesCS2D02G082100LC.1	40.6864	2.49003	28.0969	2.13618
TraesCS3A02G187800.1	12.9657	0.577152	9.74249	0.283556
TraesCS3A02G413400.1	7.74968	0.146475	5.6396	0.321018
TraesCS3D02G484100.1	15.2067	0.392565	10.882	0.376815
TraesCS4D02G227200.1	17.2045	0.529195	13.0236	0.706069
TraesCS4D02G238800.1	3.89031	0.29795	2.41336	0.182584
TraesCS5A02G356100.1	3.82066	0.162954	2.62695	0.176238
TraesCS5B02G358600.1	5.29592	0.343372	3.4328	0.14638
TraesCS5D02G291700.2	8.23204	0.047086	4.44284	0.264492
TraesCS7A02G241500.2	1.05636	0.15231	1.15567e-08	1.15567e-08
TraesCS7A02G246500.1	93.7227	2.69552	76.2067	1.87241
TraesCS7A02G506400.1	32.5823	1.70123	19.0744	1.30509
TraesCS7B02G413900.1	6.93343	0.406448	4.24907	0.182617
TraesCS7D02G494500.1	27.47	1.48551	16.5109	0.60425
TraesCSU02G202000.1	8.98161	0.352433	5.65264	0.524434

## Sheet: Genes for Fig. 6F
Reason for gene of interest:		Two homeologs
		Three homeologs
		Homolog function
Gene ID	Transcript ID	Arabidopsis homologs	Maize homologs	Direction	WT normalized expression	Ps1/ps1 normalized expression	ps1 normalized expression
TraesCS7D02G072200	TraesCS7D02G072200.1	AHL26	barren stalk fastigiate1	down	1	0.898603	0.556668
TraesCS7A02G076500	TraesCS7A02G076500.1	AHL26	barren stalk fastigiate1	down	1	0.840328	0.577631
TraesCS6D02G229400	TraesCS6D02G229400.1	SCL6	GRAS-transcription factor 80	down	1	0.850619	0.796516
TraesCS6D02G130600	TraesCS6D02G130600.1	SAUR40		down	1	0.831976	0.513679
TraesCS6B02G277400	TraesCS6B02G277400.1	SCL6	GRAS-transcription factor 80	down	1	0.830231	0.726323
TraesCS6A02G141200	TraesCS6A02G141200.1	SAUR40		down	1	0.879018	0.498874
TraesCS5D02G516300	TraesCS5D02G516300.1	TCP21	TCP-transcription factor 21	down	1	0.760483	0.613295
TraesCS5D02G209600	TraesCS5D02G209600.1	KAN1	milkweed pod1	down	1	0.630866	0.470035
TraesCS5D02G093100	TraesCS5D02G093100.1	AS1	rough sheath2	down	1	0.91934	0.697115
TraesCS5D02G044800	TraesCS5D02G044800.1	PID	barren inflorescence2	down	1	0.786197	0.60967
TraesCS5B02G516200	TraesCS5B02G516200.1	TCP21	TCP-transcription factor 21	down	1	0.739811	0.571798
TraesCS5B02G201900	TraesCS5B02G201900.1	KAN1	milkweed pod1	down	1	0.695461	0.54546
TraesCS5B02G037900	TraesCS5B02G037900.1	PID	barren inflorescence2	down	1	0.818671	0.631752
TraesCS5A02G079100	TraesCS5A02G079100.1	AS1	rough sheath2	down	1	0.959931	0.694448
TraesCS4D02G040400	TraesCS4D02G040400.1	RGL2	dwarf plant8	down	1	0.727547	0.548569
TraesCS4D02G014900	TraesCS4D02G014900.1	SAUR41		down	1	0.848334	0.60493
TraesCS4B02G043100	TraesCS4B02G043100.1	RGL2	dwarf plant8	down	1	0.837094	0.667791
TraesCS4A02G297100	TraesCS4A02G297100.1	SAUR41		down	1	0.971755	0.436991
TraesCS4A02G271000	TraesCS4A02G271000.1	RGL2	dwarf plant8	down	1	0.811467	0.556574
TraesCS4A02G062900	TraesCS4A02G062900.3	TPS6	trehalose-6-phosphate synthase2	down	1	0.816158	0.744855
TraesCS3D02G139300	TraesCS3D02G139300.1	BEH4	BZR-transcription factor 2	down	1	0.936617	0.753545
TraesCS3A02G139000	TraesCS3A02G139000.1	BEH4	BZR-transcription factor 2	down	1	0.925043	0.776523
TraesCS2B02G421100	TraesCS2B02G421100.1	IDD4		down	1	0.817092	0.722608
TraesCS2A02G403200	TraesCS2A02G403200.1	IDD4		down	1	0.783425	0.705447
TraesCS2A02G187800	TraesCS2A02G187800.1	BES1	brassinosteroid insensitive EMS-suppressor homolog1	down	1	0.908388	0.802007
TraesCS1D02G054000	TraesCS1D02G054000.1	WOX3	WUSCHEL-related homeobox 3b	down	1	0.782153	0.677607
TraesCS1B02G427400	TraesCS1B02G427400.1	WOX9	WUSCHEL related homeobox 9c	down	1	0.978233	0.476915
TraesCS1B02G347900	TraesCS1B02G347900.2	ARF3	ARF-transcription factor 23	down	1	0.898731	0.757795
TraesCS1A02G334900	TraesCS1A02G334900.1	ARF3	ARF-transcription factor 23	down	1	0.968242	0.777954
TraesCS7B02G050100	TraesCS7B02G050100.6	PKL		up	1	2513.93	3844.42
TraesCS5D02G136300	TraesCS5D02G136300.1	CEN/TFL	phosphatidylethanolamine-binding protein1	up	1	1.02859	1.66871
TraesCS5D02G069200	TraesCS5D02G069200.1	IAA2	Aux/IAA-transcription factor 11	up	1	1.03388	1.88883
TraesCS4D02G301100	TraesCS4D02G301100.1	SVP	MADS-transcription factor 68	up	1	1.04359	3.26148
TraesCS4B02G302600	TraesCS4B02G302600.1	SVP	MADS-transcription factor 68	up	1	1.16441	3.42115
TraesCS4A02G002600	TraesCS4A02G002600.1	SVP	MADS-transcription factor 68	up	1	1.05206	3.30938
TraesCS3A02G276500	TraesCS3A02G276500.1	IAA26	Aux/IAA-transcription factor 12	up	1	1.02978	1.87664
TraesCS2D02G174500	TraesCS2D02G174500.1	SRF6		up	1	1.15995	1.93972
TraesCS2B02G193000	TraesCS2B02G193000.1	SRF6		up	1	1.06594	2.24751

## Sheet: GO terms; down-regulated ps1
Category	Over_represented_pvalue	Under_represented_pvalue	NumDEInCat	NumInCat	Term	Ontology	Over_rep_padj	Under_rep_padj
GO:0009765	1.08431e-26	1	24	71	photosynthesis, light harvesting	BP	1.54124e-23	1
GO:0006355	8.15414e-24	1	178	5233	regulation of transcription, DNA-templated	BP	9.65858e-21	1
GO:0009768	3.53782e-23	1	20	57	photosynthesis, light harvesting in photosystem I	BP	3.14291e-20	1
GO:0006351	1.23304e-22	1	136	3525	transcription, DNA-templated	BP	9.73689e-20	1
GO:0009637	4.9616e-21	1	40	394	response to blue light	BP	3.52621e-18	1
GO:0018298	9.99972e-19	1	22	107	protein-chromophore linkage	BP	5.07629e-16	1
GO:0015979	1.35439e-18	1	41	510	photosynthesis	BP	6.41711e-16	1
GO:0009769	6.04231e-17	1	14	39	photosynthesis, light harvesting in photosystem II	BP	2.68392e-14	1
GO:0010218	3.88308e-14	1	31	376	response to far red light	BP	1.45248e-11	1
GO:0010114	8.49749e-14	1	32	425	response to red light	BP	3.01958e-11	1
GO:0009416	1.18454e-13	1	44	753	response to light stimulus	BP	4.00883e-11	1
GO:0010196	1.25699e-12	1	12	45	nonphotochemical quenching	BP	3.72225e-10	1
GO:0010076	3.26576e-11	1	11	43	maintenance of floral meristem identity	BP	8.00336e-09	1
GO:0048440	6.55247e-11	1	17	136	carpel development	BP	1.55228e-08	1
GO:0045893	1.41147e-10	1	54	1296	positive regulation of transcription, DNA-templated	BP	3.13478e-08	1
GO:0032502	1.66412e-10	1	18	162	developmental process	BP	3.5839e-08	1
GO:0010371	2.37682e-10	1	7	13	regulation of gibberellin biosynthetic process	BP	4.96825e-08	1
GO:0009733	9.38237e-10	1	47	1126	response to auxin	BP	1.90516e-07	1
GO:0010529	1.95695e-09	1	7	16	negative regulation of transposition	BP	3.75893e-07	1
GO:0009938	8.43159e-09	1	8	28	negative regulation of gibberellic acid mediated signaling pathway	BP	1.46154e-06	1
GO:0010208	9.16166e-09	1	11	65	pollen wall assembly	BP	1.53948e-06	1
GO:0045824	1.51474e-08	1	7	20	negative regulation of innate immune response	BP	2.34028e-06	1
GO:0035067	3.28221e-08	1	7	23	negative regulation of histone acetylation	BP	4.96311e-06	1
GO:1900056	3.78046e-08	1	8	33	negative regulation of leaf senescence	BP	5.59745e-06	1
GO:0009886	4.19961e-08	1	10	62	post-embryonic animal morphogenesis	BP	6.09114e-06	1
GO:0010582	1.24898e-07	1	10	68	floral meristem determinacy	BP	1.71218e-05	1
GO:0009657	1.25276e-07	1	16	216	plastid organization	BP	1.71218e-05	1
GO:1900111	1.69551e-07	1	7	27	positive regulation of histone H3-K9 dimethylation	BP	2.27358e-05	1
GO:0010155	2.70795e-07	1	14	163	regulation of proton transport	BP	3.56396e-05	1
GO:0009738	3.40137e-07	1	38	946	abscisic acid-activated signaling pathway	BP	4.39519e-05	1
GO:0050896	3.60854e-07	1	10	104	response to stimulus	BP	4.49928e-05	1
GO:0006334	3.80304e-07	1	17	334	nucleosome assembly	BP	4.66003e-05	1
GO:0030154	4.12618e-07	1	37	918	cell differentiation	BP	4.9703e-05	1
GO:1900425	4.52994e-07	1	7	32	negative regulation of defense response to bacterium	BP	5.22014e-05	1
GO:0042309	4.57114e-07	1	54	1748	homoiothermy	BP	5.22014e-05	1
GO:0048507	4.62739e-07	1	11	94	meristem development	BP	5.22014e-05	1
GO:0007275	6.70672e-07	1	36	922	multicellular organism development	BP	7.44761e-05	1
GO:0010077	8.13599e-07	1	8	50	maintenance of inflorescence meristem identity	BP	8.76099e-05	1
GO:0040008	1.3475e-06	1	16	246	regulation of growth	BP	0.000138792	1
GO:0010207	1.91122e-06	1	20	399	photosystem II assembly	BP	0.000194043	1
GO:0009647	1.99399e-06	1	7	39	skotomorphogenesis	BP	0.000199595	1
GO:0070838	2.05127e-06	1	13	177	divalent metal ion transport	BP	0.000202477	1
GO:0080167	2.41801e-06	0.999999	28	675	response to karrikin	BP	0.000235408	1
GO:0010054	3.911e-06	1	7	46	trichoblast differentiation	BP	0.00036098	1
GO:0048653	3.98151e-06	0.999999	21	400	anther development	BP	0.000362777	1
GO:0048859	4.48526e-06	1	3	3	formation of anatomical boundary	BP	0.000403503	1
GO:0045892	5.28725e-06	0.999998	24	530	negative regulation of transcription, DNA-templated	BP	0.000464242	1
GO:0019344	7.47332e-06	0.999998	23	514	cysteine biosynthetic process	BP	0.000624857	1
GO:0009645	7.66517e-06	1	5	20	response to low light intensity stimulus	BP	0.000630773	1
GO:0061062	8.16025e-06	1	4	9	regulation of nematode larval development	BP	0.000659033	1
GO:0010434	9.20761e-06	1	5	18	bract formation	BP	0.000735264	1
GO:0009734	1.1023e-05	0.999996	28	708	auxin-activated signaling pathway	BP	0.000870451	1
GO:0019684	1.65297e-05	0.999996	15	276	photosynthesis, light reaction	BP	0.00129095	1
GO:0030003	1.71345e-05	0.999997	13	209	cellular cation homeostasis	BP	0.00132364	1
GO:0030104	1.80944e-05	1	4	11	water homeostasis	BP	0.00138276	1
GO:0050826	2.0734e-05	0.999989	58	2155	response to freezing	BP	0.00156762	1
GO:0009737	2.39615e-05	0.999988	55	1894	response to abscisic acid	BP	0.0017739	1
GO:0006364	3.00114e-05	0.999988	29	814	rRNA processing	BP	0.00213291	1
GO:0009834	3.86658e-05	0.999994	10	120	plant-type secondary cell wall biogenesis	BP	0.00269409	1
GO:0090506	3.90481e-05	1	3	6	axillary shoot meristem initiation	BP	0.00269432	1
GO:0045944	4.60093e-05	0.999991	11	155	positive regulation of transcription by RNA polymerase II	BP	0.00311417	1
GO:0016068	5.63839e-05	0.999987	13	228	type I hypersensitivity	BP	0.00378038	1
GO:0009855	6.47655e-05	0.999981	17	334	determination of bilateral symmetry	BP	0.00426193	1
GO:0009773	6.62367e-05	0.999989	9	127	photosynthetic electron transport in photosystem I	BP	0.00431876	1
GO:0006233	7.0028e-05	0.999999	3	6	dTDP biosynthetic process	BP	0.00440433	1
GO:0010338	7.6356e-05	0.999993	6	42	leaf formation	BP	0.0047602	1
GO:0010154	8.46374e-05	0.999983	11	159	fruit development	BP	0.00523059	1
GO:0048438	9.16933e-05	0.999989	7	66	floral whorl development	BP	0.0055577	1
GO:0048831	9.22764e-05	0.999992	6	46	regulation of shoot system development	BP	0.0055577	1
GO:0048457	0.000101705	0.999999	3	6	floral whorl morphogenesis	BP	0.00592474	1
GO:0080006	0.000101705	0.999999	3	6	internode patterning	BP	0.00592474	1
GO:0010150	0.000108242	0.999967	17	360	leaf senescence	BP	0.00620382	1
GO:0048481	0.000112415	0.999955	27	724	plant ovule development	BP	0.00639144	1
GO:0010321	0.000130858	0.999998	3	7	regulation of vegetative phase change	BP	0.00726569	1
GO:0009414	0.000144127	0.999923	51	1900	response to water deprivation	BP	0.00787931	1
GO:0006325	0.000148875	0.999974	9	124	chromatin organization	BP	0.00807675	1
GO:0000904	0.000162415	0.999997	3	7	cell morphogenesis involved in differentiation	BP	0.00871561	1
GO:0048354	0.000163103	0.999979	7	69	mucilage biosynthetic process involved in seed coat development	BP	0.00871561	1
GO:0009780	0.000165727	1	2	3	photosynthetic NADP+ reduction	BP	0.00878971	1
GO:0071492	0.000168211	0.999997	3	10	cellular response to UV-A	BP	0.00885535	1
GO:0040009	0.000199632	0.999985	5	32	regulation of growth rate	BP	0.0103561	1
GO:0016131	0.000213014	0.999971	7	76	brassinosteroid metabolic process	BP	0.0109702	1
GO:0016998	0.000226717	0.999975	6	57	cell wall macromolecule catabolic process	BP	0.0115919	1
GO:1903428	0.000238576	1	2	2	positive regulation of reactive oxygen species biosynthetic process	BP	0.0121112	1
GO:0048513	0.000271398	0.999969	6	56	animal organ development	BP	0.0136796	1
GO:0048446	0.000274765	0.999986	4	21	petal morphogenesis	BP	0.0137518	1
GO:1901601	0.000294883	0.999993	3	9	strigolactone biosynthetic process	BP	0.0146555	1
GO:0009908	0.000315396	0.999874	23	632	flower development	BP	0.0155661	1
GO:0008361	0.000334907	0.999926	10	162	regulation of cell size	BP	0.0164151	1
GO:0001763	0.000351211	0.999991	3	9	morphogenesis of a branching structure	BP	0.0170963	1
GO:0007178	0.00037121	0.999865	19	450	transmembrane receptor protein serine/threonine kinase signaling pathway	BP	0.0179469	1
GO:0042538	0.000445677	0.999822	22	638	hyperosmotic salinity response	BP	0.0214015	1
GO:0019222	0.000450796	0.999972	4	25	regulation of metabolic process	BP	0.0215021	1
GO:0016236	0.00049801	0.999969	4	22	macroautophagy	BP	0.0234394	1
GO:0008356	0.000522306	0.999917	7	85	asymmetric cell division	BP	0.0244212	1
GO:0009750	0.000540467	0.999811	17	432	response to fructose	BP	0.0251052	1
GO:0042127	0.000570432	0.999833	13	266	regulation of cell proliferation	BP	0.026281	1
GO:0035304	0.000573183	0.999832	13	290	regulation of protein dephosphorylation	BP	0.026281	1
GO:0009641	0.000576872	0.999924	6	63	shade avoidance	BP	0.026281	1
GO:0034497	0.00058336	0.999962	4	23	protein localization to phagophore assembly site	BP	0.0264073	1
GO:0043328	0.000595463	0.99998	3	13	protein transport to vacuole involved in ubiquitin-dependent protein catabolic process via the multivesicular body sorting pathway	BP	0.0267845	1
GO:0030198	0.000607674	0.999997	2	3	extracellular matrix organization	BP	0.0270732	1
GO:0010089	0.0006095	0.999757	21	563	xylem development	BP	0.0270732	1
GO:0045491	0.000614004	0.99998	3	11	xylan metabolic process	BP	0.0271039	1
GO:0007389	0.000630409	0.999849	10	172	pattern specification process	BP	0.027319	1
GO:0006073	0.000650327	0.999933	5	46	cellular glucan metabolic process	BP	0.0278426	1
GO:0009446	0.00067776	0.999977	3	11	putrescine biosynthetic process	BP	0.0286717	1
GO:0033388	0.00067776	0.999977	3	11	putrescine biosynthetic process from arginine	BP	0.0286717	1
GO:0009407	0.000703427	0.999757	16	413	toxin catabolic process	BP	0.0295814	1
GO:0009718	0.000734502	0.999838	9	152	anthocyanin-containing compound biosynthetic process	BP	0.0307065	1
GO:0048364	0.000756202	0.999672	24	700	root development	BP	0.0310987	1
GO:0042326	0.000767332	0.999996	2	3	negative regulation of phosphorylation	BP	0.0311624	1
GO:0009744	0.000780998	0.99969	20	576	response to sucrose	BP	0.0315372	1
GO:0010051	0.000822827	0.999681	19	483	xylem and phloem pattern formation	BP	0.0330386	1
GO:0009682	0.000843085	0.99988	6	67	induced systemic resistance	BP	0.0336618	1
GO:1902348	0.000851711	0.999995	2	3	cellular response to strigolactone	BP	0.0338163	1
GO:0009699	0.000864256	0.99985	7	95	phenylpropanoid biosynthetic process	BP	0.0340853	1
GO:0046184	0.000901336	0.999995	2	3	aldehyde biosynthetic process	BP	0.0340853	1
GO:1905428	0.000901652	0.999995	2	3	regulation of plant organ formation	BP	0.0340853	1
GO:1901698	0.000901652	0.999995	2	3	response to nitrogen compound	BP	0.0340853	1
GO:0048510	0.000910521	0.999815	8	129	regulation of timing of transition from vegetative to reproductive phase	BP	0.0342385	1
GO:0048316	0.000977325	0.999696	13	294	seed development	BP	0.0363657	1
GO:1905393	0.00103466	0.999959	3	12	plant organ formation	BP	0.0381003	1
GO:0010223	0.00110011	0.999653	13	275	secondary shoot formation	BP	0.0403015	1
GO:0044403	0.00117596	0.999951	3	13	symbiont process	BP	0.0426406	1
GO:0010431	0.00122457	0.99968	10	186	seed maturation	BP	0.0441779	1
GO:0048437	0.00123789	0.999548	16	388	floral organ development	BP	0.0444327	1
GO:0007186	0.00124651	0.999472	21	625	G protein-coupled receptor signaling pathway	BP	0.0445174	1
GO:0009611	0.00132118	0.999258	43	1668	response to wounding	BP	0.0467146	1
GO:2000032	0.00140971	0.999985	2	4	regulation of secondary shoot formation	BP	0.0488692	1
GO:0009698	0.0014343	0.999617	10	193	phenylpropanoid metabolic process	BP	0.0488692	1
GO:0009909	0.00143523	0.999303	28	916	regulation of flower development	BP	0.0488692	1
GO:0042430	0.00145776	0.999876	4	29	indole-containing compound metabolic process	BP	0.0488692	1
GO:0046622	0.00145776	0.999876	4	29	positive regulation of organ growth	BP	0.0488692	1
GO:0051792	0.00145776	0.999876	4	29	medium-chain fatty acid biosynthetic process	BP	0.0488692	1
GO:0080110	0.0014884	0.999762	6	77	sporopollenin biosynthetic process	BP	0.0494303	1

## Sheet: GO terms; up-regulated ps1
Category	Over_represented_pvalue	Under_represented_pvalue	NumDEInCat	NumInCat	Term	Ontology	Over_rep_padj	Under_rep_padj
GO:0010076	7.95495e-10	1	6	43	maintenance of floral meristem identity	BP	2.03761e-06	1
GO:0009910	8.60115e-10	1	9	141	negative regulation of flower development	BP	2.03761e-06	1
GO:0010077	2.07515e-09	1	6	50	maintenance of inflorescence meristem identity	BP	2.94962e-06	1
GO:0048510	2.86549e-09	1	8	129	regulation of timing of transition from vegetative to reproductive phase	BP	3.39418e-06	1
GO:0010582	2.42818e-08	1	6	68	floral meristem determinacy	BP	2.34038e-05	1
GO:0048438	2.63445e-08	1	6	66	floral whorl development	BP	2.34038e-05	1
GO:0009617	2.02674e-07	1	14	938	response to bacterium	BP	0.000160045	1
GO:0031408	1.19334e-05	0.999999	5	103	oxylipin biosynthetic process	BP	0.00771008	1
GO:0046741	2.0036e-05	1	2	4	transport of virus in host, tissue to tissue	BP	0.0101712	1
GO:0010311	2.88366e-05	0.999997	7	303	lateral root formation	BP	0.0128089	1
GO:0030397	4.29117e-05	0.999999	3	17	membrane disassembly	BP	0.0160513	1
GO:1900366	5.1292e-05	0.999999	3	18	negative regulation of defense response to insect	BP	0.0176799	1
GO:0034440	5.22411e-05	0.999999	3	18	lipid oxidation	BP	0.0176799	1
GO:0090344	8.10409e-05	1	2	7	negative regulation of cell aging	BP	0.0250416	1
GO:0080027	9.31103e-05	0.999998	3	28	response to herbivore	BP	0.0275723	1
GO:0080028	0.000163598	0.999999	2	8	nitrile biosynthetic process	BP	0.0449716	1
GO:0080086	0.000164523	0.999996	3	40	stamen filament development	BP	0.0449716	1
GO:0007275	0.000190024	0.999961	10	922	multicellular organism development	BP	0.0493127	1
GO:0032940	0.000194281	0.999995	3	48	secretion by cell	BP	0.0493127	1

## Sheet: Revigo GO, down-reg. ps1
GO term ID	Description	Category	Frequency	log10 p-value	uniqueness
GO:0009733	response to auxin	auxin	0.00078	-6.719	0.851
GO:0009734	auxin-activated signaling pathway	auxin	0.00035	-3.0603	0.749
GO:0008356	asymmetric cell division	cell change	0.00012	-1.6122	0.914
GO:0008361	regulation of cell size	cell change	0.00044	-1.7848	0.795
GO:0030154	cell differentiation	cell change	0.01133	-4.3036	0.626
GO:0000904	cell morphogenesis involved in differentiation	cell change	0.00188	-2.0597	0.608
GO:0010076	maintenance of floral meristem identity	development	0	-8.0969	0.724
GO:0010582	floral meristem determinacy	development	1e-05	-4.767	0.615
GO:0010077	maintenance of inflorescence meristem identity	development	0	-4.0575	0.714
GO:0048510	regulation of timing of transition from vegetative to reproductive phase	development	2e-05	-1.4655	0.676
GO:0010208	pollen wall assembly	development	4e-05	-5.8125	0.626
GO:0080110	sporopollenin biosynthetic process	development	1e-05	-1.306	0.628
GO:0010434	bract formation	development	0	-3.1336	0.653
GO:1905428	regulation of plant organ formation	development	1e-05	-1.4674	0.674
GO:0007275	multicellular organism development	development	0.01559	-4.1278	0.616
GO:0048513	animal organ development	development	0.00779	-1.8639	0.614
GO:0032502	developmental process	development	0.02812	-7.4461	0.986
GO:0040008	regulation of growth	development	0.00172	-3.8576	0.877
GO:0046622	positive regulation of organ growth	development	9e-05	-1.311	0.625
GO:0040009	regulation of growth rate	development	2e-05	-1.9848	0.899
GO:0048354	mucilage biosynthetic process involved in seed coat development	development	1e-05	-2.0597	0.657
GO:0048440	carpel development	development	4e-05	-7.8097	0.594
GO:1900056	negative regulation of leaf senescence	development	0	-5.2518	0.596
GO:0009886	post-embryonic animal morphogenesis	development	0.00035	-5.2154	0.628
GO:0010054	trichoblast differentiation	development	5e-05	-3.4425	0.625
GO:0048653	anther development	development	3e-05	-3.4404	0.6
GO:0061062	regulation of nematode larval development	development	4e-05	-3.1811	0.611
GO:0010338	leaf formation	development	1e-05	-2.3224	0.618
GO:0010154	fruit development	development	0.00035	-2.2814	0.635
GO:0048831	regulation of shoot system development	development	0.00012	-2.2551	0.57
GO:0048438	floral whorl development	development	9e-05	-2.2551	0.598
GO:0048457	floral whorl morphogenesis	development	0	-2.2273	0.645
GO:0010150	leaf senescence	development	6e-05	-2.2073	0.616
GO:0048481	plant ovule development	development	3e-05	-2.1944	0.601
GO:0010321	regulation of vegetative phase change	development	0	-2.1387	0.656
GO:0048446	petal morphogenesis	development	0	-1.8616	0.629
GO:0009908	flower development	development	0.0003	-1.8078	0.575
GO:0048364	root development	development	0.00029	-1.5073	0.634
GO:0048316	seed development	development	0.00034	-1.4393	0.62
GO:0010223	secondary shoot formation	development	3e-05	-1.3947	0.615
GO:0010431	seed maturation	development	3e-05	-1.3548	0.657
GO:0048437	floral organ development	development	0.00011	-1.3523	0.585
GO:2000032	regulation of secondary shoot formation	development	0	-1.311	0.605
GO:0009909	regulation of flower development	development	9e-05	-1.311	0.545
GO:0048507	meristem development	development	0.00013	-4.2823	0.724
GO:0048859	formation of anatomical boundary	development	4e-05	-3.3942	0.712
GO:0090506	axillary shoot meristem initiation	development	0	-2.5696	0.645
GO:1905393	plant organ formation	development	9e-05	-1.4191	0.719
GO:0009637	response to blue light	light	0.00015	-17.4522	0.832
GO:0009416	response to light stimulus	light	0.00157	-10.3969	0.814
GO:0009647	skotomorphogenesis	light	1e-05	-3.6999	0.581
GO:0009645	response to low light intensity stimulus	light	1e-05	-3.2001	0.844
GO:0009657	plastid organization	light	0.00024	-4.767	0.914
GO:0009765	photosynthesis, light harvesting	light	0.00019	-22.8125	0.898
GO:0009768	photosynthesis, light harvesting in photosystem I	light	3e-05	-19.5031	0.904
GO:0010207	photosystem II assembly	light	6e-05	-3.7121	0.843
GO:0019684	photosynthesis, light reaction	light	0.00069	-2.8891	0.9
GO:0009773	photosynthetic electron transport in photosystem I	light	3e-05	-2.3646	0.859
GO:0009769	photosynthesis, light harvesting in photosystem II	light	0	-13.5719	0.916
GO:0009780	photosynthetic NADP+ reduction	light	0	-2.056	0.856
GO:0010196	nonphotochemical quenching	light	1e-05	-9.4295	0.849
GO:0010218	response to far red light	light	3e-05	-10.8386	0.835
GO:0010114	response to red light	light	3e-05	-10.52	0.836
GO:0009641	shade avoidance	light	1e-05	-1.5804	0.845
GO:0015979	photosynthesis	light	0.00183	-15.1925	0.955
GO:0018298	protein-chromophore linkage	light	0.00095	-15.2941	0.933
GO:0071492	cellular response to UV-A	light	1e-05	-2.0528	0.836
GO:0006325	chromatin organization	nuclear	0.00668	-2.0928	0.892
GO:0006334	nucleosome assembly	nuclear	0.00089	-4.3316	0.887
GO:0006355	regulation of transcription, DNA-templated	nuclear	0.09917	-20.015	0.768
GO:0006351	transcription, DNA-templated	nuclear	0.10659	-9.1851	0.868
GO:0006364	rRNA processing	nuclear	0.00952	-2.671	0.847
GO:0045892	negative regulation of transcription, DNA-templated	nuclear	0.00592	-3.3333	0.782
GO:0045893	positive regulation of transcription, DNA-templated	nuclear	0.00519	-7.5045	0.792
GO:0045944	positive regulation of transcription from RNA polymerase II promoter	nuclear	0.00369	-2.5067	0.797
GO:0009407	toxin catabolic process	response	0	-1.529	0.889
GO:0009611	response to wounding	response	0.00127	-1.3305	0.88
GO:0009682	induced systemic resistance	response	2e-05	-1.4729	0.886
GO:0016068	type I hypersensitivity	response	0	-2.4225	0.897
GO:0045824	negative regulation of innate immune response	response	0.00012	-5.6308	0.792
GO:1900425	negative regulation of defense response to bacterium	response	2e-05	-4.2823	0.808
GO:1903428	positive regulation of reactive oxygen species biosynthetic process	response	8e-05	-1.9168	0.854
GO:0001763	morphogenesis of a branching structure		0.00048	-1.7671	0.676
GO:0006073	cellular glucan metabolic process		0.00316	-1.5553	0.931
GO:0006233	dTDP biosynthetic process		0.00043	-2.3561	0.855
GO:0007178	transmembrane receptor protein serine/threonine kinase signaling pathway		0.00115	-1.746	0.776
GO:0007186	G-protein coupled receptor signaling pathway		0.00882	-1.3515	0.746
GO:0007389	pattern specification process		0.00147	-1.5635	0.655
GO:0009446	putrescine biosynthetic process		0.00021	-1.5425	0.919
GO:0033388	putrescine biosynthetic process from arginine		2e-05	-1.5425	0.876
GO:0009699	phenylpropanoid biosynthetic process		8e-05	-1.4674	0.857
GO:0009698	phenylpropanoid metabolic process		0.00021	-1.311	0.872
GO:0009718	anthocyanin-containing compound biosynthetic process	light	1e-05	-1.5128	0.911
GO:0009750	response to fructose		3e-05	-1.6002	0.867
GO:0009744	response to sucrose		7e-05	-1.5012	0.862
GO:0009834	plant-type secondary cell wall biogenesis	cell change	5e-05	-2.5696	0.905
GO:0009855	determination of bilateral symmetry		0.00037	-2.3704	0.672
GO:0010051	xylem and phloem pattern formation		3e-05	-1.481	0.705
GO:0009938	negative regulation of gibberellic acid mediated signaling pathway		1e-05	-5.8356	0.753
GO:0009738	abscisic acid-activated signaling pathway		0.0001	-4.3565	0.752
GO:0009737	response to abscisic acid		0.00029	-2.7511	0.844
GO:0009414	response to water deprivation		0.00022	-2.1035	0.791
GO:0010089	xylem development		1e-05	-1.5675	0.749
GO:0010155	regulation of proton transport		4e-05	-4.4486	0.873
GO:0030198	extracellular matrix organization		0.0006	-1.5675	0.846
GO:0010371	regulation of gibberellin biosynthetic process		0	-7.3036	0.823
GO:0010529	negative regulation of transposition		3e-05	-6.4248	0.838
GO:0016131	brassinosteroid metabolic process		4e-05	-1.9598	0.849
GO:0016236	macroautophagy		0.00084	-1.6301	0.956
GO:0034497	protein localization to pre-autophagosomal structure		5e-05	-1.5783	0.892
GO:0016998	cell wall macromolecule catabolic process		0.00059	-1.9358	0.921
GO:0019222	regulation of metabolic process		0.11942	-1.6675	0.852
GO:0019344	cysteine biosynthetic process		0.00131	-3.2042	0.861
GO:0030003	cellular cation homeostasis		0.00282	-2.8782	0.813
GO:0030104	water homeostasis		0.00012	-2.8593	0.892
GO:0035067	negative regulation of histone acetylation		7e-05	-5.3045	0.789
GO:1900111	positive regulation of histone H3-K9 dimethylation		1e-05	-4.644	0.812
GO:0035304	regulation of protein dephosphorylation		0.00027	-1.5804	0.845
GO:0042127	regulation of cell proliferation		0.00313	-1.5804	0.843
GO:0042309	homoiothermy		0	-4.2823	0.728
GO:0042430	indole-containing compound metabolic process		0.00285	-1.311	0.927
GO:0042538	hyperosmotic salinity response		4e-05	-1.6696	0.846
GO:0043328	protein targeting to vacuole involved in ubiquitin-dependent protein catabolic process via the multivesicular body sorting pathway		0.0001	-1.5721	0.924
GO:0044403	symbiosis, encompassing mutualism through parasitism		0.00168	-1.3702	0.985
GO:0045491	xylan metabolic process		0.00051	-1.567	0.921
GO:0042326	negative regulation of phosphorylation		0.00117	-1.5064	0.824
GO:0046184	aldehyde biosynthetic process		0.00188	-1.4674	0.869
GO:0050826	response to freezing		2e-05	-2.8048	0.852
GO:0050896	response to stimulus		0.1221	-4.3468	0.987
GO:0051792	medium-chain fatty acid biosynthetic process		1e-05	-1.311	0.887
GO:0070838	divalent metal ion transport		0.00358	-3.6936	0.974
GO:0080006	internode patterning		0	-2.2273	0.687
GO:0080167	response to karrikin		6e-05	-3.6282	0.852
GO:1901601	strigolactone biosynthetic process		2e-05	-1.834	0.877
GO:1901698	response to nitrogen compound		0.00178	-1.4674	0.867
GO:1902348	cellular response to strigolactone		0	-1.4709	0.868

## Sheet: GO terms; down-reg. Ps1_ps1
Category	Over_represented_pvalue	Under_represented_pvalue	NumDEInCat	NumInCat	Term	Ontology	Over_rep_padj	Under_rep_padj
GO:0006474	2.40609e-07	1	3	34	N-terminal protein amino acid acetylation	BP	0.000710782	1
GO:0010601	9.73038e-06	1	2	12	positive regulation of auxin biosynthetic process	BP	0.0138308	1
GO:0010199	6.22732e-05	1	2	31	organ boundary specification between lateral organs and the meristem	BP	0.0456492	1
GO:0009826	6.46608e-05	0.999998	4	576	unidimensional cell growth	BP	0.0656492	1
GO:0048444	8.38955e-05	1	2	35	floral organ morphogenesis	BP	0.0745307	1
GO:0045604	9.85184e-05	1	2	37	regulation of epidermal cell differentiation	BP	0.0754682	1
GO:0040008	0.000106188	0.999998	3	246	regulation of growth	BP	0.0754682	1
GO:2000012	0.000227266	0.999999	2	59	regulation of auxin polar transport	BP	0.146835	1
GO:0006355	0.000349507	0.999954	8	5233	regulation of transcription, DNA-templated	BP	0.206995	1
GO:0048834	0.00106579	1	1	3	specification of petal number	BP	0.503919	1
GO:0090698	0.00106579	1	1	3	post-embryonic plant morphogenesis	BP	0.503919	1
GO:0045893	0.00130786	0.999899	4	1296	positive regulation of transcription, DNA-templated	BP	0.516387	1
GO:0010075	0.00191908	0.9999	3	642	regulation of meristem growth	BP	0.653427	1
GO:0048439	0.00233458	0.999951	2	182	flower morphogenesis	BP	0.653427	1
GO:0019373	0.00233951	0.999998	1	6	epoxygenase P450 pathway	BP	0.653427	1
GO:2000025	0.00235446	0.999998	1	6	regulation of leaf formation	BP	0.653427	1
GO:0009734	0.00239048	0.999866	3	708	auxin-activated signaling pathway	BP	0.653427	1
GO:0009723	0.00274173	0.999838	3	743	response to ethylene	BP	0.705902	1
GO:0009657	0.00289887	0.999932	2	216	plastid organization	BP	0.705902	1
GO:0031407	0.00344719	0.999995	1	9	oxylipin metabolic process	BP	0.768462	1
GO:0010254	0.00349178	0.999995	1	9	nectary development	BP	0.768462	1
GO:0009965	0.00356821	0.999769	3	810	leaf morphogenesis	BP	0.768462	1
GO:0006417	0.00377657	0.999899	2	238	regulation of translation	BP	0.78786	1
GO:0009640	0.00400471	0.999729	3	851	photomorphogenesis	BP	0.78832	1
GO:0051782	0.00495857	0.999989	1	13	negative regulation of cell division	BP	0.903605	1
GO:0016560	0.00545275	0.999987	1	14	protein import into peroxisome matrix, docking	BP	0.968818	1
GO:0010022	0.00580197	0.999985	1	15	meristem determinacy	BP	1	1
GO:0030162	0.00624145	0.999983	1	16	regulation of proteolysis	BP	1	1
GO:0010434	0.00703917	0.999978	1	18	bract formation	BP	1	1
GO:0006633	0.00707135	0.999738	2	328	fatty acid biosynthetic process	BP	1	1
GO:0071367	0.00894233	0.999964	1	23	cellular response to brassinosteroid stimulus	BP	1	1
GO:0051781	0.00895828	0.999964	1	23	positive regulation of cell division	BP	1	1
GO:0051302	0.00948557	0.99959	2	376	regulation of cell division	BP	1	1
GO:0006625	0.0103448	0.999951	1	27	protein targeting to peroxisome	BP	1	1
GO:0009299	0.0122917	0.999931	1	33	mRNA transcription	BP	1	1
GO:0009954	0.01243	0.999929	1	32	proximal/distal pattern formation	BP	1	1
GO:2000652	0.0130575	0.999922	1	35	regulation of secondary cell wall biogenesis	BP	1	1
GO:0009944	0.0135908	0.99929	2	455	polarity specification of adaxial/abaxial axis	BP	1	1
GO:0019216	0.0181413	0.999847	1	47	regulation of lipid metabolic process	BP	1	1
GO:0016125	0.0223752	0.999767	1	58	sterol metabolic process	BP	1	1
GO:0009886	0.0235717	0.999741	1	62	post-embryonic animal morphogenesis	BP	1	1
GO:0009630	0.0239227	0.998314	2	617	gravitropism	BP	1	1
GO:0048438	0.0252182	0.999703	1	66	floral whorl development	BP	1	1
GO:0010492	0.0252769	0.999701	1	65	maintenance of shoot apical meristem identity	BP	1	1
GO:0015994	0.0256188	0.999693	1	67	chlorophyll metabolic process	BP	1	1
GO:0010582	0.025857	0.999687	1	68	floral meristem determinacy	BP	1	1
GO:0048441	0.0267728	0.999664	1	71	petal development	BP	1	1
GO:0009694	0.027643	0.999642	1	72	jasmonic acid metabolic process	BP	1	1
GO:0048364	0.0301649	0.997592	2	700	root development	BP	1	1
GO:0009416	0.0332353	0.997204	2	753	response to light stimulus	BP	1	1
GO:0009864	0.0357218	0.999398	1	93	induced systemic resistance, jasmonic acid mediated signaling pathway	BP	1	1
GO:0010229	0.0380782	0.999315	1	100	inflorescence development	BP	1	1
GO:0010351	0.0387548	0.99929	1	101	lithium ion transport	BP	1	1
GO:0031408	0.0395963	0.999259	1	103	oxylipin biosynthetic process	BP	1	1
GO:0044272	0.0396757	0.999256	1	105	sulfur compound biosynthetic process	BP	1	1
GO:0048366	0.0403276	0.996232	2	816	leaf development	BP	1	1
GO:0006351	0.0417126	0.991115	4	3525	transcription, DNA-templated	BP	1	1
GO:0006733	0.0418475	0.999171	1	111	oxidoreduction coenzyme metabolic process	BP	1	1
GO:0006766	0.0418475	0.999171	1	111	vitamin metabolic process	BP	1	1
GO:0009106	0.0418475	0.999171	1	111	lipoate metabolic process	BP	1	1
GO:0009108	0.0418475	0.999171	1	111	coenzyme biosynthetic process	BP	1	1
GO:0007017	0.0441865	0.999074	1	117	microtubule-based process	BP	1	1
GO:0008152	0.0453069	0.98839	5	5270	metabolic process	BP	1	1
GO:0019748	0.0469915	0.998952	1	125	secondary metabolic process	BP	1	1
GO:0009072	0.0471659	0.998944	1	126	aromatic amino acid family metabolic process	BP	1	1
GO:0007275	0.0477394	0.995106	2	922	multicellular organism development	BP	1	1
GO:0009117	0.048113	0.9989	1	129	nucleotide metabolic process	BP	1	1
GO:0030154	0.0483524	0.995009	2	918	cell differentiation	BP	1	1
GO:0000096	0.048526	0.998881	1	129	sulfur amino acid metabolic process	BP	1	1
GO:0006546	0.0531471	0.998655	1	142	glycine catabolic process	BP	1	1
GO:0009062	0.0537166	0.998625	1	148	fatty acid catabolic process	BP	1	1
GO:0008361	0.0612425	0.998207	1	162	regulation of cell size	BP	1	1
GO:0007389	0.06522	0.997962	1	172	pattern specification process	BP	1	1
GO:0043900	0.0665245	0.997878	1	179	regulation of multi-organism process	BP	1	1
GO:0008610	0.0690541	0.997711	1	185	lipid biosynthetic process	BP	1	1
GO:0007018	0.0762437	0.997202	1	198	microtubule-based movement	BP	1	1
GO:0006569	0.077533	0.997104	1	211	tryptophan catabolic process	BP	1	1
GO:0006891	0.0786356	0.99702	1	211	intra-Golgi vesicle-mediated transport	BP	1	1
GO:0006869	0.0787729	0.997009	1	213	lipid transport	BP	1	1
GO:0006636	0.0822866	0.996731	1	222	unsaturated fatty acid biosynthetic process	BP	1	1
GO:0009595	0.0967242	0.995456	1	265	detection of biotic stimulus	BP	1	1
GO:0016558	0.0973815	0.995393	1	262	protein import into peroxisome matrix	BP	1	1
GO:0009684	0.0988049	0.995254	1	271	indoleacetic acid biosynthetic process	BP	1	1
GO:0042127	0.0994925	0.995187	1	266	regulation of cell proliferation	BP	1	1
GO:0008652	0.105743	0.994549	1	288	cellular amino acid biosynthetic process	BP	1	1
GO:0010227	0.110347	0.994053	1	293	floral organ abscission	BP	1	1
GO:0009695	0.120321	0.992899	1	330	jasmonic acid biosynthetic process	BP	1	1
GO:0009855	0.124058	0.99244	1	334	determination of bilateral symmetry	BP	1	1
GO:0010014	0.126365	0.992149	1	341	meristem initiation	BP	1	1
GO:0010310	0.129278	0.991772	1	358	regulation of hydrogen peroxide metabolic process	BP	1	1
GO:0010218	0.133977	0.991146	1	376	response to far red light	BP	1	1
GO:0009697	0.139608	0.990364	1	386	salicylic acid biosynthetic process	BP	1	1
GO:0042309	0.13977	0.973522	2	1748	homoiothermy	BP	1	1
GO:0009637	0.139881	0.990325	1	394	response to blue light	BP	1	1
GO:0048653	0.145923	0.989446	1	400	anther development	BP	1	1
GO:0010090	0.147838	0.989159	1	403	trichome morphogenesis	BP	1	1
GO:0010114	0.148615	0.98904	1	425	response to red light	BP	1	1
GO:0019761	0.156978	0.98773	1	440	glucosinolate biosynthetic process	BP	1	1
GO:0000165	0.168355	0.985821	1	474	MAPK cascade	BP	1	1
GO:0006635	0.182562	0.983229	1	521	fatty acid beta-oxidation	BP	1	1
GO:0050826	0.196011	0.954325	2	2155	response to freezing	BP	1	1
GO:0043161	0.199277	0.979877	1	581	proteasome-mediated ubiquitin-dependent protein catabolic process	BP	1	1
GO:0019288	0.224869	0.974098	1	663	isopentenyl diphosphate biosynthetic process, methylerythritol 4-phosphate pathway	BP	1	1
GO:0009867	0.22969	0.97292	1	668	jasmonic acid mediated signaling pathway	BP	1	1
GO:0009862	0.232107	0.972318	1	683	systemic acquired resistance, salicylic acid mediated signaling pathway	BP	1	1
GO:0006612	0.2461	0.968692	1	727	protein targeting to membrane	BP	1	1
GO:0010228	0.282141	0.958197	1	838	vegetative to reproductive phase transition of meristem	BP	1	1
GO:0010200	0.293001	0.954696	1	898	response to chitin	BP	1	1
GO:0009753	0.309648	0.949021	1	939	response to jasmonic acid	BP	1	1
GO:0010363	0.322656	0.944317	1	1005	regulation of plant-type hypersensitive response	BP	1	1
GO:0009620	0.328487	0.942132	1	1010	response to fungus	BP	1	1
GO:0009733	0.353813	0.932063	1	1126	response to auxin	BP	1	1
GO:0031348	0.381393	0.920008	1	1218	negative regulation of defense response	BP	1	1
GO:0009611	0.480852	0.866197	1	1668	response to wounding	BP	1	1
GO:0050832	0.486672	0.862504	1	1686	defense response to fungus	BP	1	1
GO:0009737	0.527675	0.834612	1	1894	response to abscisic acid	BP	1	1
GO:0042742	0.535938	0.828576	1	1938	defense response to bacterium	BP	1	1
GO:0006952	0.57616	0.797078	1	2158	defense response	BP	1	1
GO:0016567	0.579988	0.793888	1	2187	protein ubiquitination	BP	1	1
GO:0055114	0.679391	0.697864	1	2874	oxidation-reduction process	BP	1	1
GO:0008150	0.992285	0.0511761	1	11173	biological_process	BP	1	1

## Sheet: GO terms; up-reg. Ps1_ps1 
Category	Over_represented_pvalue	Under_represented_pvalue	NumDEInCat	NumInCat	Term	Ontology	Over_rep_padj	Under_rep_padj
GO:0006355	0.268665	0.902393	3	5233	regulation of transcription, DNA-templated	BP	1	1
GO:0008152	0.271872	0.900625	3	5270	metabolic process	BP	1	1
GO:0010951	3.22895e-05	1	2	29	negative regulation of endopeptidase activity	BP	0.229481	1
GO:0023014	0.000921301	0.999988	2	103	signal transduction by protein phosphorylation	BP	1	1
GO:0009723	0.0262824	0.998077	2	743	response to ethylene	BP	1	1
GO:0009630	0.0344409	0.997085	2	617	gravitropism	BP	1	1
GO:0048366	0.0371927	0.996717	2	816	leaf development	BP	1	1
GO:0009753	0.0430854	0.995878	2	939	response to jasmonic acid	BP	1	1
GO:0009733	0.0549265	0.993991	2	1126	response to auxin	BP	1	1
GO:0051301	0.0640043	0.992375	2	1079	cell division	BP	1	1
GO:0045893	0.0722622	0.990781	2	1296	positive regulation of transcription, DNA-templated	BP	1	1
GO:0009555	0.0733588	0.990561	2	1214	pollen development	BP	1	1
GO:0006412	0.105496	0.983274	2	1767	translation	BP	1	1
GO:0009611	0.111153	0.981832	2	1668	response to wounding	BP	1	1
GO:0050832	0.119267	0.979681	2	1686	defense response to fungus	BP	1	1
GO:0009414	0.135937	0.974968	2	1900	response to water deprivation	BP	1	1
GO:0016310	0.216094	0.947035	2	2427	phosphorylation	BP	1	1
GO:0006351	0.352596	0.880004	2	3525	transcription, DNA-templated	BP	1	1
GO:0008150	0.909221	0.258584	2	11173	biological_process	BP	1	1
GO:0061387	0.00187709	0.999999	1	3	regulation of extent of cell growth	BP	1	1
GO:2000023	0.00200171	0.999999	1	3	regulation of lateral root development	BP	1	1
GO:0007009	0.00309349	0.999996	1	6	plasma membrane organization	BP	1	1
GO:0080175	0.00335469	0.999995	1	9	phragmoplast microtubule organization	BP	1	1
GO:0000914	0.0038356	0.999994	1	10	phragmoplast assembly	BP	1	1
GO:0009251	0.00385179	0.999994	1	12	glucan catabolic process	BP	1	1
GO:1904277	0.004691	0.99999	1	16	negative regulation of wax biosynthetic process	BP	1	1
GO:0070483	0.00818408	0.99997	1	28	detection of hypoxia	BP	1	1
GO:0034059	0.01067	0.999948	1	36	response to anoxia	BP	1	1
GO:0090116	0.0125976	0.999928	1	28	C-5 methylation of cytosine	BP	1	1
GO:0045995	0.0141299	0.999909	1	37	regulation of embryonic development	BP	1	1
GO:0006555	0.0148533	0.999899	1	49	methionine metabolic process	BP	1	1
GO:1903507	0.0149883	0.999897	1	49	negative regulation of nucleic acid-templated transcription	BP	1	1
GO:0031098	0.0151864	0.999894	1	43	stress-activated protein kinase signaling cascade	BP	1	1
GO:0010112	0.0162949	0.999878	1	55	regulation of systemic acquired resistance	BP	1	1
GO:0042981	0.0184723	0.999843	1	49	regulation of apoptotic process	BP	1	1
GO:0055046	0.0205186	0.999806	1	51	microgametogenesis	BP	1	1
GO:0009638	0.0215638	0.999786	1	46	phototropism	BP	1	1
GO:2000022	0.0222406	0.999772	1	55	regulation of jasmonic acid mediated signaling pathway	BP	1	1
GO:0009785	0.0270431	0.99966	1	79	blue light signaling pathway	BP	1	1
GO:0032147	0.0289805	0.999609	1	83	activation of protein kinase activity	BP	1	1
GO:0009725	0.0349157	0.999431	1	85	response to hormone	BP	1	1
GO:0006338	0.0415547	0.999189	1	117	chromatin remodeling	BP	1	1
GO:0006333	0.0446333	0.999062	1	132	chromatin assembly or disassembly	BP	1	1
GO:0051510	0.0586245	0.998371	1	178	regulation of unidimensional cell growth	BP	1	1
GO:0007346	0.0645361	0.998021	1	182	regulation of mitotic cell cycle	BP	1	1
GO:0006418	0.0661446	0.997919	1	194	tRNA aminoacylation for protein translation	BP	1	1
GO:0009736	0.0689622	0.997735	1	213	cytokinin-activated signaling pathway	BP	1	1
GO:0008219	0.0721869	0.997515	1	219	cell death	BP	1	1
GO:0048527	0.0792567	0.996995	1	231	lateral root development	BP	1	1
GO:0007018	0.0881585	0.996272	1	198	microtubule-based movement	BP	1	1
GO:0040008	0.0882138	0.996264	1	246	regulation of growth	BP	1	1
GO:0042127	0.0910859	0.996011	1	266	regulation of cell proliferation	BP	1	1
GO:0009739	0.0923964	0.995891	1	312	response to gibberellin	BP	1	1
GO:0016569	0.0956591	0.995596	1	223	covalent chromatin modification	BP	1	1
GO:0001666	0.0963684	0.995525	1	295	response to hypoxia	BP	1	1
GO:0051707	0.0969144	0.995473	1	290	response to other organism	BP	1	1
GO:0000160	0.0994162	0.995232	1	291	phosphorelay signal transduction system	BP	1	1
GO:0009788	0.101121	0.995062	1	309	negative regulation of abscisic acid-activated signaling pathway	BP	1	1
GO:0010311	0.101587	0.995016	1	303	lateral root formation	BP	1	1
GO:0016246	0.103737	0.994803	1	240	RNA interference	BP	1	1
GO:0006413	0.106329	0.994528	1	340	translational initiation	BP	1	1
GO:0010286	0.10642	0.994518	1	355	heat acclimation	BP	1	1
GO:0007049	0.117485	0.99329	1	368	cell cycle	BP	1	1
GO:0001944	0.122266	0.992722	1	316	vasculature development	BP	1	1
GO:0009873	0.142226	0.990067	1	424	ethylene-activated signaling pathway	BP	1	1
GO:0051302	0.145586	0.989581	1	376	regulation of cell division	BP	1	1
GO:0006346	0.146253	0.989482	1	387	methylation-dependent chromatin silencing	BP	1	1
GO:0010468	0.157611	0.987727	1	421	regulation of gene expression	BP	1	1
GO:0045892	0.167612	0.986058	1	530	negative regulation of transcription, DNA-templated	BP	1	1
GO:0008283	0.174688	0.984811	1	553	cell proliferation	BP	1	1
GO:0042538	0.187693	0.982368	1	638	hyperosmotic salinity response	BP	1	1
GO:0006306	0.191774	0.981569	1	507	DNA methylation	BP	1	1
GO:0034976	0.196321	0.980639	1	695	response to endoplasmic reticulum stress	BP	1	1
GO:0009867	0.202737	0.979299	1	668	jasmonic acid mediated signaling pathway	BP	1	1
GO:0031347	0.208817	0.977986	1	623	regulation of defense response	BP	1	1
GO:0009908	0.209851	0.977757	1	632	flower development	BP	1	1
GO:0048364	0.238858	0.970824	1	700	root development	BP	1	1
GO:0009734	0.242526	0.969874	1	708	auxin-activated signaling pathway	BP	1	1
GO:0010200	0.247447	0.968564	1	898	response to chitin	BP	1	1
GO:0009735	0.254053	0.966769	1	901	response to cytokinin	BP	1	1
GO:0032259	0.261362	0.96472	1	839	methylation	BP	1	1
GO:0005975	0.267226	0.963021	1	921	carbohydrate metabolic process	BP	1	1
GO:0007275	0.272528	0.961449	1	922	multicellular organism development	BP	1	1
GO:0010363	0.287197	0.956905	1	1005	regulation of plant-type hypersensitive response	BP	1	1
GO:0009627	0.30091	0.952401	1	975	systemic acquired resistance	BP	1	1
GO:0009620	0.30541	0.950865	1	1010	response to fungus	BP	1	1
GO:0035556	0.31894	0.946083	1	1044	intracellular signal transduction	BP	1	1
GO:0046777	0.375592	0.923191	1	1282	protein autophosphorylation	BP	1	1
GO:0042309	0.430516	0.896261	1	1748	homoiothermy	BP	1	1
GO:0042742	0.508242	0.849244	1	1938	defense response to bacterium	BP	1	1
GO:0050826	0.514639	0.844859	1	2155	response to freezing	BP	1	1
GO:0007165	0.526982	0.836184	1	1879	signal transduction	BP	1	1
GO:0006468	0.576314	0.798216	1	2263	protein phosphorylation	BP	1	1
